# Supplementary material for: Peer-led training improves lifejacket wear among occupational boaters: Evidence from a cluster randomized controlled trial on Lake Albert, Uganda
Source: PLoS One. 2023 Oct 20;18(10):e0292754. doi: 10.1371/journal.pone.0292754 (PMC10588873; doi:10.1371/journal.pone.0292754)
Supplement: S1 Data — (CSV) [file pone.0292754.s004.csv]

district	landing_site	age_in_complete_years	age_cat	sex	tribe	other_tribe	religion	other_religion_specify	education	marital_status	occupation	duration_of_work	occupancy	other_occupancy_specify	money_spent	heard_about_training	what_you_recall	reminder_to_wear_lifejacket	proper_lifejacket_wear_practices	identifying_jacket_fit_for_me	consequences_of_not_wearing	benefits_of_wearing_lifejacket	know_how_to_swim	have_life_jacket	if_yes_can_i_have_a_look	last_time_on_boat	wear_jacket_last_trip	how_often_do_you_use_a_life_jack	use_life_jacket	intent_to_use	if_no_what_is_the_likelihood_for	ensure_persons_wear_jacket	other_method_of_ensuring	other_biggest_thing_that_influen	receive_intervention	the_frequency_of_the_sms_was_too	the_sensitization_period_was_too	the_frequency_of_the_training_wa	the_training_from_the_peers_was_	wearing_is_comfortable	lifejackets_worth_costs	peers_encourage_use	penalise_not_wearing	lifejacket_prevents_drowning	good_swimmers_dont_need_it	lifejackets_poor_quality	wearing_jacket_unnecessary	people_who_cant_swim_to_wear	frequency_on_boat
Ntoroko	Ntoroko	36	30 to 39	Male	Alur	NA	Catholic	NA	Primary	Married	Fisherman	More than 12 months	Renting	NA	50,000 to 100,000	Yes	Identifying a lifejacket fit for me Consequences of not wearing lifejacket Benefits of wearing lifejacket	No	No	Yes	Yes	Yes	No	Yes	Not seen	More than a week ago	Yes	Always/every trip	Yes	Yes	NA	Other, specify	Doesn't	NA	Yes	Neither agree nor disagree	Disagree	Disagree	Agree	Agree	Disagree	Disagree	Agree	Agree	Disagree	Agree	Disagree	Disagree	Few days in a week
Ntoroko	Ntoroko	64	50 and above	Male	Alur	NA	Pentecostal	NA	Secondary or higher	Married	Fisherman	More than 12 months	Owner	NA	50,000 to 100,000	Yes	Consequences of not wearing lifejacket Benefits of wearing lifejacket	No	No	No	Yes	Yes	Yes	Yes	Not seen	Yesterday	No	Most of the time	No	Yes	NA	Instruct them	NA	NA	Yes	Neither agree nor disagree	Disagree	Disagree	Agree	Agree	Disagree	Agree	Agree	Agree	Agree	Agree	Disagree	Agree	Daily
Ntoroko	Ntoroko	27	20 to 29	Male	Alur	NA	Pentecostal	NA	Secondary or higher	Married	Fisherman	More than 12 months	Renting	NA	50,000 to 100,000	Yes	Consequences of not wearing lifejacket Benefits of wearing lifejacket	No	No	No	Yes	Yes	Yes	Yes	Not seen	Less than a week ago	Yes	Always/every trip	Yes	Yes	NA	Stop them from boarding	NA	NA	Yes	Neither agree nor disagree	Disagree	Disagree	Agree	Agree	Agree	Agree	Agree	Agree	Disagree	Agree	Disagree	Agree	Daily
Ntoroko	Ntoroko	53	50 and above	Male	Mugungu	NA	Pentecostal	NA	Primary	Married	Fisherman	More than 12 months	Owner	NA	50,000 to 100,000	Yes	Benefits of wearing lifejacket Consequences of not wearing lifejacket	No	No	No	Yes	Yes	No	No	NA	Less than a week ago	Yes	Sometimes	No	Yes	NA	Instruct them	NA	NA	Yes	Neither agree nor disagree	Disagree	Disagree	Agree	Agree	Disagree	Agree	Agree	Agree	Agree	Agree	Agree	Agree	Daily
Ntoroko	Ntoroko	23	20 to 29	Male	Alur	NA	Pentecostal	NA	Secondary or higher	Married	Fisherman	More than 12 months	Renting	NA	50,000 to 100,000	Yes	Benefits of wearing lifejacket Consequences of not wearing lifejacket Reminder to wear lifejacket	Yes	No	No	Yes	Yes	Yes	No	NA	Less than a week ago	No	Rarely	No	Yes	NA	Other, specify	Doesn't	NA	Yes	Neither agree nor disagree	Agree	Agree	Agree	Agree	Disagree	Agree	Disagree	Disagree	Agree	Agree	Disagree	Agree	Daily
Ntoroko	Ntoroko	33	30 to 39	Male	Alur	NA	Catholic	NA	Secondary or higher	Married	Fisherman	More than 12 months	Owner	NA	50,000 to 100,000	No	NA	NA	NA	NA	NA	NA	Yes	No	NA	Less than a week ago	No	Never	No	No	Likely	Other, specify	Doesn't	NA	Yes	Neither agree nor disagree	Disagree	Disagree	Agree	Agree	Disagree	Agree	Agree	Agree	Agree	Agree	Agree	Agree	Daily
Ntoroko	Ntoroko	70	50 and above	Male	Alur	NA	Other	Traditional	Primary	Single	Fisherman	More than 12 months	Owner	NA	Less than 50,000	Yes	Reminder to wear lifejacket Proper lifejacket wear practices	Yes	Yes	No	No	No	Yes	Yes	Not seen	Yesterday	Yes	Always/every trip	Yes	Yes	NA	Instruct them	NA	NA	Yes	NA	NA	NA	NA	Agree	Disagree	Disagree	Disagree	Agree	Agree	Agree	Disagree	Disagree	Infrequently (once a week)
Ntoroko	Ntoroko	53	50 and above	Male	Alur	NA	Other	Traditional	Primary	Married	Transporter	More than 12 months	Owner	NA	101,000 to 200,000	No	NA	NA	NA	NA	NA	NA	Yes	No	NA	Today	No	Never	No	No	Likely	Other, specify	Doesn't	NA	Yes	Neither agree nor disagree	Disagree	Disagree	Agree	Agree	Disagree	Agree	Disagree	Agree	Agree	Agree	Disagree	Agree	Infrequently (once a week)
Ntoroko	Ntoroko	35	30 to 39	Male	Alur	NA	Other	Traditional	Primary	Single	Fisherman	More than 12 months	Renting	NA	50,000 to 100,000	Yes	Benefits of wearing lifejacket	No	No	No	No	Yes	Yes	Yes	Not seen	Today	No	Sometimes	No	No	Likely	Other, specify	Doesn't	NA	Yes	Neither agree nor disagree	Disagree	Disagree	Agree	Agree	Disagree	Agree	Agree	Agree	Agree	Agree	Agree	Agree	Infrequently (once a week)
Ntoroko	Ntoroko	26	20 to 29	Male	Alur	NA	Other	Traditional 1	Primary	Single	Fisherman	More than 12 months	Renting	NA	Less than 50,000	Yes	Benefits of wearing lifejacket Consequences of not wearing lifejacket	No	No	No	Yes	Yes	Yes	No	NA	Yesterday	No	Never	No	No	Unlikely	Other, specify	Doesn't	NA	Yes	Neither agree nor disagree	Neither agree nor disagree	Neither agree nor disagree	Neither agree nor disagree	Agree	Agree	Disagree	Agree	Agree	Agree	Disagree	Agree	Agree	Daily
Ntoroko	Ntoroko	25	20 to 29	Male	Alur	NA	Other	Traditional	Primary	Married	Fisherman	More than 12 months	Owner	NA	50,000 to 100,000	Yes	Benefits of wearing lifejacket Consequences of not wearing lifejacket	No	No	No	Yes	Yes	Yes	Yes	Not seen	Today	Yes	Always/every trip	Yes	Yes	NA	Other, specify	Doesn't	NA	Yes	Neither agree nor disagree	Disagree	Disagree	Neither agree nor disagree	Agree	Disagree	Agree	Agree	Agree	Agree	Disagree	Agree	Agree	Daily
Ntoroko	Ntoroko	27	20 to 29	Male	Alur	NA	Catholic	NA	Primary	Single	Fisherman	More than 12 months	Renting	NA	50,000 to 100,000	No	NA	NA	NA	NA	NA	NA	Yes	No	NA	Yesterday	No	Never	No	No	Likely	Other, specify	Doesn't	NA	Yes	Neither agree nor disagree	Neither agree nor disagree	Disagree	Neither agree nor disagree	Agree	Disagree	Agree	Agree	Agree	Agree	Agree	Agree	Agree	Daily
Ntoroko	Ntoroko	67	50 and above	Male	Alur	NA	Other	Traditional	Primary	Married	Fisherman	More than 12 months	Owner	NA	Less than 50,000	Yes	Benefits of wearing lifejacket Consequences of not wearing lifejacket Reminder to wear lifejacket	Yes	No	No	Yes	Yes	No	Yes	Seen	Yesterday	Yes	Always/every trip	Yes	Yes	NA	Instruct them	NA	NA	Yes	Disagree	Disagree	Disagree	Agree	Agree	Disagree	Agree	Agree	Agree	Agree	Agree	Agree	Agree	Daily
Ntoroko	Ntoroko	28	20 to 29	Male	Mugungu	NA	Pentecostal	NA	Secondary or higher	Married	Fisherman	More than 12 months	Renting	NA	50,000 to 100,000	Yes	Consequences of not wearing lifejacket Benefits of wearing lifejacket	No	No	No	Yes	Yes	Yes	No	NA	Today	No	Rarely	No	Yes	NA	Instruct them	NA	NA	No	NA	NA	NA	NA	Agree	Agree	Agree	Agree	Agree	Disagree	Disagree	Disagree	Agree	Daily
Ntoroko	Ntoroko	30	30 to 39	Male	Alur	NA	Catholic	NA	Secondary or higher	Married	Fisherman	More than 12 months	Renting	NA	50,000 to 100,000	Yes	Benefits of wearing lifejacket	No	No	No	No	Yes	No	No	NA	Today	No	Never	No	Yes	NA	Other, specify	Doesn't	NA	No	NA	NA	NA	NA	Agree	Disagree	Agree	Agree	Agree	Agree	Disagree	Disagree	Agree	Daily
Ntoroko	Ntoroko	23	20 to 29	Male	Alur	NA	Catholic	NA	Primary	Married	Fisherman	More than 12 months	Renting	NA	101,000 to 200,000	Yes	Reminder to wear lifejacket Proper lifejacket wear practices	Yes	Yes	No	No	No	Yes	Yes	Not seen	Yesterday	Yes	Always/every trip	Yes	Yes	NA	Instruct them	NA	NA	Yes	Neither agree nor disagree	Neither agree nor disagree	Neither agree nor disagree	Agree	Agree	Disagree	Agree	Agree	Agree	Agree	Agree	Disagree	Agree	Daily
Ntoroko	Ntoroko	38	30 to 39	Male	Alur	NA	Other	Traditional	Primary	Married	Fisherman	More than 12 months	Owner	NA	50,000 to 100,000	No	NA	NA	NA	NA	NA	NA	Yes	No	NA	Yesterday	No	Never	No	No	Unlikely	Other, specify	Doesn't	NA	Yes	Neither agree nor disagree	Neither agree nor disagree	Disagree	Agree	Agree	Disagree	Agree	Agree	Agree	Agree	Agree	Agree	Agree	Few days in a week
Ntoroko	Ntoroko	32	30 to 39	Male	Alur	NA	Other	Traditional	Primary	Single	Fisherman	More than 12 months	Renting	NA	Less than 50,000	Yes	Benefits of wearing lifejacket Consequences of not wearing lifejacket	No	No	No	Yes	Yes	No	No	NA	Yesterday	No	Never	No	Yes	NA	Other, specify	Doesn't	NA	Yes	Neither agree nor disagree	Disagree	Disagree	Agree	Agree	Disagree	Agree	Agree	Agree	Agree	Disagree	Agree	Agree	Daily
Ntoroko	Ntoroko	45	40 to 49	Male	Alur	NA	Anglican	NA	Primary	Married	Fisherman	More than 12 months	Owner	NA	50,000 to 100,000	Yes	Benefits of wearing lifejacket Consequences of not wearing lifejacket Proper lifejacket wear practices	No	Yes	No	Yes	Yes	No	Yes	Not seen	Yesterday	Yes	Sometimes	No	Yes	NA	Instruct them	NA	NA	Yes	Disagree	Disagree	Disagree	Agree	Agree	Disagree	Agree	Agree	Agree	Agree	Agree	Disagree	Agree	Daily
Ntoroko	Ntoroko	38	30 to 39	Male	Munyoro/Mutooro	NA	Muslim	NA	Secondary or higher	Married	Fisherman	More than 12 months	Renting	NA	101,000 to 200,000	Yes	Reminder to wear lifejacket	Yes	No	No	No	No	Yes	No	NA	Less than a week ago	No	Never	No	No	Likely	Stop them from boarding	NA	NA	Yes	Neither agree nor disagree	Disagree	Disagree	Agree	Agree	Disagree	Agree	Agree	Agree	Disagree	Agree	Disagree	Agree	Daily
Ntoroko	Ntoroko	30	30 to 39	Male	Other	Lendu	Pentecostal	NA	Secondary or higher	Married	Fisherman	More than 12 months	Owner	NA	101,000 to 200,000	Yes	Benefits of wearing lifejacket Consequences of not wearing lifejacket	No	No	No	Yes	Yes	Yes	Yes	Not seen	Yesterday	Yes	Always/every trip	Yes	Yes	NA	Other, specify	Doesn't	NA	Yes	Agree	Disagree	Disagree	Agree	Agree	Disagree	Agree	Agree	Agree	Agree	Disagree	Agree	Agree	Daily
Ntoroko	Ntoroko	44	40 to 49	Male	Mugungu	NA	Anglican	NA	Primary	Married	Fisherman	More than 12 months	Owner	NA	50,000 to 100,000	Yes	Proper lifejacket wear practices Reminder to wear lifejacket	Yes	Yes	No	No	No	Yes	No	NA	Today	No	Never	No	No	Likely	Instruct them	NA	NA	No	NA	NA	NA	NA	Agree	Disagree	Agree	Agree	Agree	Disagree	Agree	Disagree	Agree	Daily
Ntoroko	Ntoroko	36	30 to 39	Female	Munyoro/Mutooro	NA	Catholic	NA	Primary	Married	Fisherman	More than 12 months	Owner	NA	Less than 50,000	Yes	Reminder to wear lifejacket Consequences of not wearing lifejacket Benefits of wearing lifejacket	Yes	No	No	Yes	Yes	Yes	No	NA	Yesterday	No	Never	No	No	Unlikely	Instruct them	NA	NA	Yes	Agree	Agree	Disagree	Agree	Agree	Agree	Agree	Agree	Agree	Disagree	Agree	Disagree	Disagree	Few days in a week
Ntoroko	Ntoroko	32	30 to 39	Male	Munyoro/Mutooro	NA	Catholic	NA	Primary	Married	Fisherman	More than 12 months	Renting	NA	Less than 50,000	No	NA	NA	NA	NA	NA	NA	Yes	Yes	Seen	Yesterday	No	Sometimes	No	Yes	NA	Instruct them	NA	NA	Yes	Agree	Agree	Agree	Agree	Agree	Agree	Agree	Agree	Agree	Disagree	Agree	Disagree	Disagree	Few days in a week
Ntoroko	Ntoroko	58	50 and above	Male	Munyoro/Mutooro	NA	Anglican	NA	Primary	Married	Fisherman	More than 12 months	Owner	NA	Less than 50,000	Yes	Reminder to wear lifejacket Identifying a lifejacket fit for me Benefits of wearing lifejacket	Yes	No	Yes	No	Yes	Yes	No	NA	Today	No	Never	No	No	Likely	Instruct them	NA	NA	Yes	Agree	Agree	Agree	Agree	Agree	Agree	Agree	Agree	Agree	Disagree	Agree	Disagree	Disagree	Daily
Ntoroko	Ntoroko	50	50 and above	Male	Munyoro/Mutooro	NA	Muslim	NA	Primary	Married	Fisherman	More than 12 months	Renting	NA	Less than 50,000	Yes	Benefits of wearing lifejacket Reminder to wear lifejacket Proper lifejacket wear practices Consequences of not wearing lifejacket Identifying a lifejacket fit for me	Yes	Yes	Yes	Yes	Yes	Yes	No	NA	Less than a week ago	No	Never	No	No	Unlikely	Instruct them	NA	NA	No	NA	NA	NA	NA	Agree	Agree	Agree	Agree	Agree	Disagree	Agree	Disagree	Agree	Few days in a week
Ntoroko	Ntoroko	49	40 to 49	Male	Munyoro/Mutooro	NA	Other	NA	Secondary or higher	Married	Fisherman	More than 12 months	Renting	NA	Less than 50,000	Yes	Consequences of not wearing lifejacket Identifying a lifejacket fit for me Proper lifejacket wear practices Reminder to wear lifejacket	Yes	Yes	Yes	Yes	No	Yes	No	NA	Today	No	Never	No	No	Likely	Instruct them	NA	NA	Yes	Agree	Agree	Agree	Agree	Agree	Agree	Agree	Disagree	Agree	Disagree	Agree	Agree	Disagree	Daily
Ntoroko	Ntoroko	29	20 to 29	Male	Mugungu	NA	Anglican	NA	Secondary or higher	Married	Fisherman	More than 12 months	Renting	NA	Less than 50,000	Yes	Reminder to wear lifejacket Identifying a lifejacket fit for me Consequences of not wearing lifejacket	Yes	No	Yes	Yes	No	Yes	No	NA	Today	No	Never	No	Yes	NA	Instruct them	NA	NA	No	NA	NA	NA	NA	Agree	Agree	Agree	Agree	Agree	Disagree	Agree	Disagree	Disagree	Daily
Ntoroko	Ntoroko	22	20 to 29	Male	Alur	NA	Catholic	NA	Primary	Married	Fisherman	More than 12 months	Owner	NA	Less than 50,000	Yes	Proper lifejacket wear practices Consequences of not wearing lifejacket Benefits of wearing lifejacket	No	Yes	No	Yes	Yes	Yes	No	NA	More than a week ago	No	Sometimes	No	Yes	NA	Instruct them	NA	NA	Yes	Agree	Agree	Agree	Agree	Agree	Agree	Agree	Agree	Agree	Disagree	Agree	Disagree	Disagree	Infrequently (once a week)
Ntoroko	Ntoroko	49	40 to 49	Male	Alur	NA	Other	NA	Primary	Married	Fisherman	More than 12 months	Owner	NA	Less than 50,000	Yes	Reminder to wear lifejacket Benefits of wearing lifejacket Consequences of not wearing lifejacket Identifying a lifejacket fit for me	Yes	No	Yes	Yes	Yes	Yes	Yes	Not seen	Yesterday	No	Sometimes	No	No	Very likely	Instruct them	NA	NA	Yes	Agree	Agree	Disagree	Agree	Agree	Agree	Agree	Disagree	Agree	Disagree	Agree	Agree	Disagree	Daily
Ntoroko	Ntoroko	34	30 to 39	Male	Munyoro/Mutooro	NA	Pentecostal	NA	Secondary or higher	Married	Transporter	More than 12 months	Owner	NA	Less than 50,000	No	NA	NA	NA	NA	NA	NA	No	No	NA	Today	No	Never	No	No	Likely	Instruct them	NA	NA	No	NA	NA	NA	NA	Agree	Agree	Agree	Disagree	Agree	Disagree	Agree	Agree	Agree	Daily
Ntoroko	Ntoroko	34	30 to 39	Male	Other	Mukonjo	Anglican	NA	Secondary or higher	Single	Transporter	More than 12 months	Renting	NA	Less than 50,000	Yes	Benefits of wearing lifejacket Consequences of not wearing lifejacket Proper lifejacket wear practices	No	Yes	No	Yes	Yes	Yes	Yes	Seen	Today	Yes	Always/every trip	Yes	Yes	NA	Instruct them	NA	NA	Yes	Agree	Agree	Disagree	Agree	Agree	Agree	Agree	Agree	Agree	Agree	Agree	Disagree	Disagree	Daily
Ntoroko	Ntoroko	40	40 to 49	Male	Mugungu	NA	Anglican	NA	Secondary or higher	Married	Transporter	More than 12 months	Renting	NA	Less than 50,000	Yes	Reminder to wear lifejacket Consequences of not wearing lifejacket Benefits of wearing lifejacket Proper lifejacket wear practices	Yes	Yes	No	Yes	Yes	Yes	No	NA	Less than a week ago	No	Never	No	Yes	NA	Instruct them	NA	NA	No	NA	NA	NA	NA	Agree	Agree	Agree	Disagree	Agree	Disagree	Agree	Agree	Disagree	Daily
Ntoroko	Ntoroko	39	30 to 39	Male	Alur	NA	Pentecostal	NA	Primary	Married	Fisherman	More than 12 months	Renting	NA	50,000 to 100,000	No	NA	NA	NA	NA	NA	NA	No	No	NA	Yesterday	No	Never	No	Yes	NA	Instruct them	NA	NA	No	NA	NA	NA	NA	Agree	Agree	Disagree	Agree	Agree	Agree	Disagree	Disagree	Disagree	Daily
Ntoroko	Ntoroko	25	20 to 29	Male	Alur	NA	Anglican	NA	Secondary or higher	Married	Transporter	More than 12 months	Renting	NA	Less than 50,000	No	NA	NA	NA	NA	NA	NA	Yes	Yes	Seen	Today	Yes	Always/every trip	Yes	Yes	NA	Instruct them	NA	NA	Yes	Agree	Agree	Agree	Agree	Agree	Agree	Agree	Agree	Agree	Disagree	Agree	Disagree	Disagree	Daily
Ntoroko	Ntoroko	42	40 to 49	Male	Alur	NA	Muslim	NA	None	Married	Fisherman	More than 12 months	Renting	NA	Less than 50,000	Yes	Benefits of wearing lifejacket	No	No	No	No	Yes	Yes	No	NA	Today	No	Never	No	Yes	NA	Instruct them	NA	NA	Yes	Agree	Disagree	Disagree	Agree	Agree	Disagree	Agree	Disagree	Agree	Disagree	Disagree	Disagree	Disagree	Few days in a week
Ntoroko	Ntoroko	32	30 to 39	Male	Other	Mujonjo	Catholic	NA	Primary	Married	Fisherman	More than 12 months	Owner	NA	Less than 50,000	No	NA	NA	NA	NA	NA	NA	Yes	No	NA	Yesterday	No	Never	No	Yes	NA	Instruct them	NA	NA	Yes	Agree	Agree	Agree	Agree	Agree	Agree	Agree	Disagree	Agree	Disagree	Agree	Agree	Disagree	Daily
Ntoroko	Ntoroko	43	40 to 49	Male	Mugungu	NA	Muslim	NA	Primary	Married	Fisherman	More than 12 months	Renting	NA	50,000 to 100,000	No	NA	NA	NA	NA	NA	NA	Yes	No	NA	Today	No	Never	No	No	Very likely	Instruct them	NA	NA	No	NA	NA	NA	NA	Agree	Disagree	Agree	Disagree	Agree	Disagree	Disagree	Disagree	Disagree	Daily
Ntoroko	Ntoroko	32	30 to 39	Male	Other	Mukonjo	Catholic	NA	Primary	Single	Fisherman	More than 12 months	Renting	NA	Less than 50,000	Yes	Reminder to wear lifejacket Consequences of not wearing lifejacket Benefits of wearing lifejacket	Yes	No	No	Yes	Yes	Yes	Yes	Not seen	Today	No	Never	No	No	Likely	Instruct them	NA	NA	Yes	Agree	Agree	Agree	Agree	Agree	Agree	Agree	Disagree	Agree	Agree	Agree	Disagree	Disagree	Daily
Ntoroko	Ntoroko	26	20 to 29	Male	Alur	NA	Anglican	NA	None	Married	Fisherman	More than 12 months	Renting	NA	101,000 to 200,000	Yes	Reminder to wear lifejacket Proper lifejacket wear practices	Yes	Yes	No	No	No	Yes	Yes	Not seen	Yesterday	Yes	Always/every trip	Yes	Yes	NA	Instruct them	NA	NA	Yes	NA	NA	NA	NA	Agree	Disagree	Agree	Disagree	Agree	Disagree	Agree	Disagree	Disagree	Daily
Ntoroko	Ntoroko	50	50 and above	Male	Alur	NA	Catholic	NA	None	Married	Fisherman	More than 12 months	Renting	NA	Less than 50,000	Yes	Reminder to wear lifejacket Proper lifejacket wear practices	Yes	Yes	No	No	No	Yes	Yes	Not seen	Yesterday	Yes	Always/every trip	Yes	Yes	NA	Instruct them	NA	NA	Yes	NA	NA	NA	NA	Agree	Agree	Agree	Disagree	Agree	Disagree	Disagree	Disagree	Disagree	Daily
Ntoroko	Ntoroko	43	40 to 49	Male	Alur	NA	Other	End time message	Secondary or higher	Married	Fisherman	More than 12 months	Renting	NA	Less than 50,000	No	NA	NA	NA	NA	NA	NA	No	No	NA	Today	No	Never	No	No	Very likely	Instruct them	NA	NA	Yes	Agree	Disagree	Agree	Agree	Agree	Disagree	Agree	Agree	Agree	Disagree	Agree	Disagree	Disagree	Few days in a week
Ntoroko	Ntoroko	49	40 to 49	Male	Mugungu	NA	Anglican	NA	Primary	Married	Fisherman	More than 12 months	Owner	NA	50,000 to 100,000	Yes	Reminder to wear lifejacket Identifying a lifejacket fit for me Consequences of not wearing lifejacket	Yes	No	Yes	Yes	No	Yes	Yes	Seen	Today	Yes	Always/every trip	Yes	Yes	NA	Instruct them	NA	NA	Yes	Agree	Agree	Disagree	Agree	Agree	Agree	Agree	Agree	Agree	Disagree	Disagree	Disagree	Disagree	Daily
Ntoroko	Ntoroko	34	30 to 39	Male	Mugungu	NA	Catholic	NA	Primary	Single	Fisherman	More than 12 months	Renting	NA	50,000 to 100,000	Yes	Benefits of wearing lifejacket Reminder to wear lifejacket	Yes	No	No	No	Yes	Yes	Yes	Seen	Today	Yes	Always/every trip	Yes	Yes	NA	Instruct them	NA	NA	Yes	Disagree	Disagree	Agree	Agree	Agree	Disagree	Agree	Disagree	Agree	Disagree	Agree	Disagree	Disagree	Few days in a week
Ntoroko	Ntoroko	20	20 to 29	Male	Alur	NA	Anglican	NA	Primary	Married	Fisherman	More than 12 months	Renting	NA	Less than 50,000	No	NA	NA	NA	NA	NA	NA	Yes	No	NA	Yesterday	No	Sometimes	No	Yes	NA	Instruct them	NA	NA	No	NA	NA	NA	NA	Agree	Agree	Agree	Agree	Agree	Disagree	Disagree	Disagree	Disagree	Daily
Ntoroko	Ntoroko	53	50 and above	Male	Other	Muganda	Catholic	NA	Primary	Married	Fisherman	More than 12 months	Renting	NA	50,000 to 100,000	Yes	Reminder to wear lifejacket Proper lifejacket wear practices	Yes	Yes	No	No	No	Yes	Yes	Not seen	Yesterday	Yes	Always/every trip	Yes	Yes	NA	Instruct them	NA	NA	Yes	Disagree	Agree	Agree	Agree	Agree	Agree	Agree	Agree	Agree	Disagree	Disagree	Disagree	Disagree	Daily
Ntoroko	Ntoroko	59	50 and above	Male	Munyoro/Mutooro	NA	Muslim	NA	Primary	Married	Fisherman	Atmost 12 months	Renting	NA	50,000 to 100,000	No	NA	NA	NA	NA	NA	NA	Yes	No	NA	Yesterday	No	Never	No	No	Unlikely	Instruct them	NA	NA	No	NA	NA	NA	NA	Agree	Agree	Agree	Agree	Agree	Disagree	Agree	Disagree	Disagree	Daily
Ntoroko	Ntoroko	64	50 and above	Male	Other	Muganda	Anglican	NA	Secondary or higher	Married	Fisherman	More than 12 months	Renting	NA	50,000 to 100,000	Yes	Benefits of wearing lifejacket Reminder to wear lifejacket	Yes	No	No	No	Yes	No	No	NA	Today	No	Never	No	No	Very likely	Instruct them	NA	NA	Yes	Disagree	Disagree	Disagree	Agree	Agree	Disagree	Agree	Disagree	Agree	Disagree	Agree	Disagree	Disagree	Few days in a week
Ntoroko	Ntoroko	54	50 and above	Male	Other	NA	Muslim	NA	None	Married	Fisherman	More than 12 months	Renting	NA	50,000 to 100,000	Yes	Reminder to wear lifejacket Proper lifejacket wear practices	Yes	Yes	No	No	No	Yes	Yes	Not seen	Yesterday	Yes	Always/every trip	Yes	Yes	NA	Instruct them	NA	NA	Yes	NA	NA	NA	NA	Agree	Agree	Agree	Disagree	Agree	Disagree	Agree	Disagree	Disagree	Daily
Ntoroko	Ntoroko	25	20 to 29	Male	Munyoro/Mutooro	NA	Pentecostal	NA	Secondary or higher	Married	Fisherman	More than 12 months	Renting	NA	50,000 to 100,000	No	NA	NA	NA	NA	NA	NA	Yes	No	NA	Less than a week ago	No	Never	No	No	Likely	Instruct them	NA	NA	Yes	Disagree	Agree	Disagree	Agree	Agree	Disagree	Agree	Disagree	Agree	Disagree	Agree	Disagree	Disagree	Few days in a week
Ntoroko	Ntoroko	53	50 and above	Male	Other	Muthuku	Muslim	NA	Primary	Married	Transporter	More than 12 months	Renting	NA	101,000 to 200,000	Yes	Reminder to wear lifejacket Benefits of wearing lifejacket	Yes	No	No	No	Yes	Yes	Yes	Not seen	More than a week ago	Yes	Always/every trip	Yes	Yes	NA	Instruct them	NA	NA	Yes	Disagree	Disagree	Disagree	Agree	Agree	Disagree	Agree	Disagree	Agree	Disagree	Agree	Disagree	Disagree	Infrequently (once a week)
Ntoroko	Ntoroko	20	20 to 29	Male	Alur	NA	Muslim	NA	Primary	Single	Fisherman	More than 12 months	Owner	NA	Less than 50,000	No	NA	NA	NA	NA	NA	NA	Yes	No	NA	Yesterday	No	Never	No	No	Very likely	Instruct them	NA	NA	Yes	Disagree	Agree	Disagree	Agree	Agree	Agree	Agree	Agree	Agree	Disagree	Agree	Disagree	Disagree	Few days in a week
Ntoroko	Ntoroko	61	50 and above	Male	Mugungu	NA	Pentecostal	NA	Primary	Married	Fisherman	More than 12 months	Renting	NA	Less than 50,000	Yes	Identifying a lifejacket fit for me Benefits of wearing lifejacket	No	No	Yes	No	Yes	Yes	No	NA	More than a week ago	No	Rarely	No	No	Likely	Instruct them	NA	NA	No	NA	NA	NA	NA	Agree	Disagree	Agree	Disagree	Agree	Disagree	Agree	Disagree	Disagree	Few days in a week
Ntoroko	Ntoroko	27	20 to 29	Male	Alur	NA	Other	Nuakusaka	Secondary or higher	Married	Transporter	More than 12 months	Owner	NA	101,000 to 200,000	Yes	Reminder to wear lifejacket Proper lifejacket wear practices	Yes	Yes	No	No	No	Yes	Yes	Not seen	Yesterday	Yes	Always/every trip	Yes	Yes	NA	Instruct them	NA	NA	Yes	NA	NA	NA	NA	Agree	Disagree	Agree	Agree	Agree	Disagree	Agree	Disagree	Disagree	Daily
Ntoroko	Ntoroko	30	30 to 39	Male	Alur	NA	Pentecostal	NA	Primary	Married	Transporter	More than 12 months	Renting	NA	Less than 50,000	No	NA	NA	NA	NA	NA	NA	No	No	NA	Today	No	Never	No	No	Very likely	Instruct them	NA	NA	Yes	Disagree	Agree	Disagree	Agree	Agree	Disagree	Agree	Agree	Agree	Disagree	Agree	Disagree	Disagree	Daily
Ntoroko	Ntoroko	21	20 to 29	Male	Mugungu	NA	Catholic	NA	Secondary or higher	Single	Transporter	More than 12 months	Renting	NA	101,000 to 200,000	Yes	Reminder to wear lifejacket Proper lifejacket wear practices	Yes	Yes	No	No	No	Yes	Yes	Not seen	Yesterday	Yes	Always/every trip	Yes	Yes	NA	Instruct them	NA	NA	Yes	Disagree	Disagree	Disagree	Disagree	Agree	Disagree	Agree	Agree	Agree	Disagree	Agree	Disagree	Disagree	Daily
Ntoroko	Ntoroko	45	40 to 49	Male	Alur	NA	Anglican	NA	Primary	Married	Fisherman	More than 12 months	Owner	NA	Less than 50,000	Yes	Reminder to wear lifejacket Proper lifejacket wear practices	Yes	Yes	No	No	No	Yes	Yes	Not seen	Yesterday	Yes	Always/every trip	Yes	Yes	NA	Instruct them	NA	NA	Yes	NA	NA	NA	NA	Agree	Disagree	Agree	Disagree	Agree	Disagree	Agree	Disagree	Disagree	Daily
Ntoroko	Ntoroko	35	30 to 39	Male	Alur	NA	Muslim	NA	Primary	Married	Fisherman	More than 12 months	Renting	NA	50,000 to 100,000	Yes	Benefits of wearing lifejacket Proper lifejacket wear practices Reminder to wear lifejacket	Yes	Yes	No	No	Yes	No	Yes	Seen	Yesterday	Yes	Always/every trip	Yes	Yes	NA	Instruct them	NA	NA	Yes	Disagree	Agree	Disagree	Agree	Agree	Disagree	Agree	Agree	Agree	Disagree	Agree	Disagree	Disagree	Few days in a week
Ntoroko	Ntoroko	39	30 to 39	Male	Other	Mubwezi	Catholic	NA	Primary	Married	Fisherman	More than 12 months	Renting	Camp	Less than 50,000	Yes	Reminder to wear lifejacket Proper lifejacket wear practices	Yes	Yes	No	No	No	Yes	Yes	Not seen	Yesterday	Yes	Always/every trip	Yes	Yes	NA	Instruct them	NA	NA	Yes	NA	NA	NA	NA	Agree	Disagree	Agree	Agree	Agree	Disagree	Agree	Disagree	Agree	Daily
Ntoroko	Ntoroko	24	20 to 29	Male	Munyoro/Mutooro	NA	Anglican	NA	Primary	Married	Fisherman	More than 12 months	Renting	NA	50,000 to 100,000	Yes	Benefits of wearing lifejacket Reminder to wear lifejacket	Yes	No	No	No	Yes	Yes	No	NA	Today	No	Never	No	No	Very likely	Instruct them	NA	NA	No	NA	NA	NA	NA	Agree	Disagree	Agree	Disagree	Agree	Agree	Agree	Agree	Agree	Few days in a week
Ntoroko	Ntoroko	35	30 to 39	Male	Alur	NA	Pentecostal	NA	Primary	Married	Transporter	More than 12 months	Renting	NA	101,000 to 200,000	Yes	Reminder to wear lifejacket Benefits of wearing lifejacket	Yes	No	No	No	Yes	Yes	Yes	Not seen	More than a week ago	Yes	Always/every trip	Yes	Yes	NA	Instruct them	NA	NA	Yes	Agree	Disagree	Disagree	Agree	Agree	Disagree	Agree	Agree	Agree	Disagree	Agree	Disagree	Disagree	Daily
Ntoroko	Ntoroko	42	40 to 49	Male	Alur	NA	Muslim	NA	Secondary or higher	Married	Fisherman	More than 12 months	Renting	Camp	50,000 to 100,000	Yes	Reminder to wear lifejacket Proper lifejacket wear practices	Yes	Yes	No	No	No	Yes	Yes	Not seen	Yesterday	Yes	Always/every trip	Yes	Yes	NA	Instruct them	NA	NA	Yes	NA	NA	NA	NA	Agree	Disagree	Agree	Agree	Agree	Disagree	Agree	Disagree	Disagree	Daily
Ntoroko	Ntoroko	35	30 to 39	Male	Alur	NA	Catholic	NA	Primary	Married	Fisherman	More than 12 months	Renting	NA	101,000 to 200,000	Yes	Benefits of wearing lifejacket Reminder to wear lifejacket	Yes	No	No	No	Yes	Yes	Yes	Not seen	Yesterday	Yes	Always/every trip	Yes	Yes	NA	Instruct them	NA	NA	No	NA	NA	NA	NA	Agree	Agree	Agree	Agree	Agree	Disagree	Agree	Disagree	Disagree	Few days in a week
Ntoroko	Ntoroko	33	30 to 39	Male	Alur	NA	Other	NA	Secondary or higher	Married	Fisherman	More than 12 months	Renting	NA	50,000 to 100,000	Yes	Identifying a lifejacket fit for me Benefits of wearing lifejacket	No	No	Yes	No	Yes	Yes	No	NA	Today	No	Never	No	No	Very likely	Instruct them	NA	NA	No	NA	NA	NA	NA	Agree	Disagree	Agree	Disagree	Agree	Disagree	Agree	Disagree	Disagree	Daily
Ntoroko	Ntoroko	29	20 to 29	Male	Alur	NA	Anglican	NA	Primary	Married	Fisherman	More than 12 months	Renting	NA	50,000 to 100,000	Yes	Benefits of wearing lifejacket Proper lifejacket wear practices	No	Yes	No	No	Yes	No	Yes	Not seen	Yesterday	Yes	Always/every trip	Yes	Yes	NA	Instruct them	NA	NA	No	NA	NA	NA	NA	Agree	Disagree	Agree	Agree	Agree	Disagree	Agree	Disagree	Disagree	Few days in a week
Ntoroko	Ntoroko	54	50 and above	Male	Alur	NA	Pentecostal	NA	Secondary or higher	Married	Transporter	More than 12 months	Owner	NA	50,000 to 100,000	Yes	Reminder to wear lifejacket Proper lifejacket wear practices	Yes	Yes	No	No	No	Yes	Yes	Not seen	Yesterday	Yes	Always/every trip	Yes	Yes	NA	Instruct them	NA	NA	Yes	NA	NA	NA	NA	Agree	Disagree	Agree	Disagree	Agree	Disagree	Agree	Disagree	Disagree	Daily
Ntoroko	Ntoroko	23	20 to 29	Male	Mugungu	NA	Catholic	NA	Secondary or higher	Single	Fisherman	More than 12 months	Renting	NA	Less than 50,000	Yes	Benefits of wearing lifejacket	No	No	No	No	Yes	Yes	Yes	Not seen	Yesterday	No	Sometimes	No	Yes	NA	Other, specify	We just go without	NA	Yes	Neither agree nor disagree	Neither agree nor disagree	Neither agree nor disagree	Agree	Agree	Disagree	Agree	Agree	Agree	Disagree	Agree	Disagree	Disagree	Daily
Ntoroko	Ntoroko	34	30 to 39	Male	Alur	NA	Pentecostal	NA	Secondary or higher	Married	Fisherman	More than 12 months	Renting	NA	50,000 to 100,000	Yes	Reminder to wear lifejacket Proper lifejacket wear practices	Yes	Yes	No	No	No	Yes	Yes	Not seen	Yesterday	Yes	Always/every trip	Yes	Yes	NA	Instruct them	NA	NA	Yes	Disagree	Disagree	Disagree	Agree	Agree	Disagree	Agree	Agree	Agree	Disagree	Disagree	Disagree	Disagree	Daily
Ntoroko	Ntoroko	28	20 to 29	Male	Mugungu	NA	Anglican	NA	Secondary or higher	Married	Fisherman	More than 12 months	Renting	NA	50,000 to 100,000	Yes	Reminder to wear lifejacket Proper lifejacket wear practices	Yes	Yes	No	No	No	Yes	Yes	Not seen	Yesterday	Yes	Always/every trip	Yes	Yes	NA	Instruct them	NA	NA	Yes	NA	NA	NA	NA	Agree	Agree	Agree	Agree	Agree	Disagree	Agree	Disagree	Disagree	Daily
Ntoroko	Ntoroko	28	20 to 29	Male	Alur	NA	Catholic	NA	Primary	Married	Fisherman	More than 12 months	Renting	NA	50,000 to 100,000	Yes	Reminder to wear lifejacket Proper lifejacket wear practices Benefits of wearing lifejacket	Yes	Yes	No	No	Yes	Yes	Yes	Not seen	Today	Yes	Always/every trip	Yes	Yes	NA	Other, specify	Buy for them	NA	Yes	Disagree	Disagree	Disagree	Agree	Agree	Agree	Agree	Agree	Agree	Disagree	Agree	Disagree	Disagree	Daily
Ntoroko	Ntoroko	34	30 to 39	Male	Alur	NA	Muslim	NA	Primary	Married	Fisherman	More than 12 months	Renting	NA	101,000 to 200,000	Yes	Benefits of wearing lifejacket	No	No	No	No	Yes	Yes	No	NA	Today	No	Sometimes	No	No	Likely	Other, specify	Just go	NA	Yes	Neither agree nor disagree	Neither agree nor disagree	Neither agree nor disagree	Agree	Agree	Disagree	Agree	Agree	Agree	Disagree	Agree	Disagree	Disagree	Daily
Ntoroko	Ntoroko	25	20 to 29	Male	Alur	NA	Anglican	NA	Primary	Married	Fisherman	More than 12 months	Renting	NA	50,000 to 100,000	Yes	Benefits of wearing lifejacket	No	No	No	No	Yes	No	Yes	Not seen	Today	Yes	Sometimes	No	Yes	NA	Instruct them	NA	NA	Yes	Disagree	Disagree	Disagree	Agree	Agree	Agree	Agree	Agree	Agree	Disagree	Agree	Disagree	Disagree	Daily
Ntoroko	Ntoroko	27	20 to 29	Male	Mugungu	NA	Pentecostal	NA	Secondary or higher	Married	Transporter	More than 12 months	Owner	NA	50,000 to 100,000	Yes	Benefits of wearing lifejacket Reminder to wear lifejacket Proper lifejacket wear practices	Yes	Yes	No	No	Yes	No	Yes	Not seen	Today	Yes	Always/every trip	Yes	Yes	NA	Instruct them	NA	NA	Yes	Neither agree nor disagree	Neither agree nor disagree	Disagree	Disagree	Agree	Agree	Agree	Disagree	Agree	Disagree	Agree	Agree	Disagree	Daily
Ntoroko	Ntoroko	35	30 to 39	Male	Alur	NA	Pentecostal	NA	Primary	Married	Fisherman	More than 12 months	Renting	NA	Less than 50,000	Yes	Benefits of wearing lifejacket Identifying a lifejacket fit for me Reminder to wear lifejacket	Yes	No	Yes	No	Yes	No	No	NA	Today	No	Sometimes	No	Yes	NA	Instruct them	NA	NA	Yes	Neither agree nor disagree	Neither agree nor disagree	Disagree	Agree	Agree	Disagree	Agree	Agree	Agree	Disagree	Agree	Disagree	Disagree	Few days in a week
Ntoroko	Ntoroko	41	40 to 49	Male	Alur	NA	Anglican	NA	Primary	Married	Fisherman	More than 12 months	Renting	NA	Less than 50,000	Yes	Benefits of wearing lifejacket	No	No	No	No	Yes	Yes	Yes	Not seen	Today	Yes	Always/every trip	Yes	Yes	NA	Instruct them	NA	NA	Yes	Disagree	Disagree	Disagree	Agree	Agree	Disagree	Agree	Agree	Agree	Disagree	Agree	Disagree	Disagree	Daily
Ntoroko	Ntoroko	38	30 to 39	Male	Alur	NA	Anglican	NA	Primary	Married	Fisherman	More than 12 months	Renting	NA	50,000 to 100,000	Yes	Benefits of wearing lifejacket Reminder to wear lifejacket Proper lifejacket wear practices	Yes	Yes	No	No	Yes	Yes	Yes	Not seen	Today	Yes	Always/every trip	Yes	Yes	NA	Instruct them	NA	NA	Yes	Disagree	Disagree	Disagree	Agree	Agree	Disagree	Agree	Agree	Agree	Disagree	Agree	Disagree	Disagree	Daily
Ntoroko	Ntoroko	26	20 to 29	Male	Alur	NA	Catholic	NA	Primary	Married	Fisherman	More than 12 months	Renting	NA	Less than 50,000	Yes	Benefits of wearing lifejacket Proper lifejacket wear practices	No	Yes	No	No	Yes	No	Yes	Not seen	Today	Yes	Always/every trip	Yes	Yes	NA	Instruct them	NA	NA	Yes	Disagree	Disagree	Disagree	Agree	Agree	Disagree	Agree	Agree	Agree	Disagree	Agree	Disagree	Disagree	Daily
Buliisa	Wanseko	58	50 and above	Male	Mugungu	NA	Catholic	NA	Primary	Married	Fisherman	More than 12 months	Renting	NA	50,000 to 100,000	Yes	Consequences of not wearing lifejacket	No	No	No	Yes	No	Yes	No	NA	Less than a week ago	Yes	Rarely	No	Yes	NA	Instruct them	NA	NA	Yes	Neither agree nor disagree	Disagree	Disagree	Agree	Agree	Disagree	Agree	Agree	Agree	Disagree	Agree	Disagree	Agree	Infrequently (once a week)
Buliisa	Wanseko	36	30 to 39	Male	Mugungu	NA	Catholic	NA	Primary	Married	Fisherman	More than 12 months	Owner	NA	Less than 50,000	Yes	Reminder to wear lifejacket Benefits of wearing lifejacket	Yes	No	No	No	Yes	Yes	Yes	Not seen	Yesterday	Yes	Always/every trip	Yes	Yes	NA	Instruct them	NA	NA	Yes	Disagree	Disagree	Disagree	Agree	Agree	Disagree	Agree	Agree	Agree	Disagree	Disagree	Disagree	Agree	Daily
Buliisa	Wanseko	60	50 and above	Male	Alur	NA	Pentecostal	NA	Primary	Single	Fisherman	More than 12 months	Renting	NA	Less than 50,000	No	NA	NA	NA	NA	NA	NA	No	No	NA	More than a week ago	No	Never	No	Yes	NA	Instruct them	NA	NA	Yes	Neither agree nor disagree	Disagree	Disagree	Disagree	Agree	Disagree	Agree	Agree	Agree	Agree	Agree	Agree	Agree	Infrequently (once a week)
Buliisa	Wanseko	31	30 to 39	Male	Alur	NA	Muslim	NA	Primary	Married	Fisherman	More than 12 months	Renting	NA	Less than 50,000	Yes	Reminder to wear lifejacket Proper lifejacket wear practices	Yes	Yes	No	No	No	Yes	Yes	Not seen	Yesterday	Yes	Always/every trip	Yes	Yes	NA	Instruct them	NA	NA	Yes	NA	NA	NA	NA	Agree	Disagree	Agree	Disagree	Agree	Agree	Agree	Agree	Agree	Daily
Buliisa	Wanseko	35	30 to 39	Male	Alur	NA	Muslim	NA	Secondary or higher	Single	Fisherman	More than 12 months	Renting	NA	Less than 50,000	Yes	Benefits of wearing lifejacket Consequences of not wearing lifejacket	No	No	No	Yes	Yes	Yes	Yes	Not seen	Today	No	Sometimes	No	Yes	NA	Instruct them	NA	NA	Yes	Neither agree nor disagree	Disagree	Disagree	Agree	Agree	Disagree	Agree	Disagree	Disagree	Agree	Disagree	Agree	Agree	Daily
Buliisa	Wanseko	41	40 to 49	Male	Mugungu	NA	Anglican	NA	Primary	Married	Fisherman	More than 12 months	Owner	NA	50,000 to 100,000	Yes	Proper lifejacket wear practices Reminder to wear lifejacket Benefits of wearing lifejacket Consequences of not wearing lifejacket	Yes	Yes	No	Yes	Yes	Yes	No	NA	Today	Yes	Most of the time	No	Yes	NA	Instruct them	NA	NA	No	NA	NA	NA	NA	Agree	Disagree	Agree	Agree	Agree	Agree	Disagree	Agree	Agree	Few days in a week
Buliisa	Wanseko	41	40 to 49	Male	Mugungu	NA	Catholic	NA	Primary	Married	Fisherman	More than 12 months	Owner	NA	Less than 50,000	Yes	Benefits of wearing lifejacket Reminder to wear lifejacket	Yes	No	No	No	Yes	Yes	No	NA	Less than a week ago	No	Never	No	Yes	NA	Instruct them	NA	NA	Yes	Neither agree nor disagree	Neither agree nor disagree	Neither agree nor disagree	Disagree	Agree	Disagree	Agree	Agree	Agree	Agree	Agree	Agree	Agree	Few days in a week
Buliisa	Wanseko	31	30 to 39	Male	Mugungu	NA	Catholic	NA	Primary	Married	Fisherman	More than 12 months	Owner	NA	101,000 to 200,000	Yes	Proper lifejacket wear practices Benefits of wearing lifejacket	No	Yes	No	No	Yes	Yes	No	NA	Less than a week ago	No	Most of the time	No	Yes	NA	Instruct them	NA	NA	Yes	Disagree	Disagree	Disagree	Agree	Agree	Agree	Agree	Agree	Agree	Disagree	Agree	Agree	Agree	Few days in a week
Buliisa	Wanseko	42	40 to 49	Male	Mugungu	NA	Catholic	NA	Primary	Married	Fisherman	More than 12 months	Owner	NA	101,000 to 200,000	Yes	Proper lifejacket wear practices Benefits of wearing lifejacket	No	Yes	No	No	Yes	Yes	No	NA	Yesterday	No	Rarely	No	Yes	NA	Instruct them	NA	NA	Yes	Neither agree nor disagree	Disagree	Disagree	Agree	Agree	Agree	Agree	Agree	Agree	Disagree	Agree	Disagree	Agree	Few days in a week
Buliisa	Wanseko	45	40 to 49	Male	Other	Mukonjo	Anglican	NA	Primary	Married	Fisherman	More than 12 months	Renting	NA	Less than 50,000	Yes	Benefits of wearing lifejacket Consequences of not wearing lifejacket	No	No	No	Yes	Yes	Yes	No	NA	More than a week ago	No	Never	No	No	Likely	Other, specify	Doesn't	NA	Yes	Neither agree nor disagree	Disagree	Disagree	Agree	Agree	Disagree	Agree	Agree	Agree	Agree	Agree	Agree	Agree	Daily
Buliisa	Wanseko	25	20 to 29	Male	Alur	NA	Muslim	NA	Primary	Single	Fisherman	More than 12 months	Renting	NA	50,000 to 100,000	No	NA	NA	NA	NA	NA	NA	Yes	No	NA	Yesterday	No	Never	No	Yes	NA	Other, specify	Doesn't	NA	No	NA	NA	NA	NA	Agree	Disagree	Disagree	Agree	Agree	Agree	Agree	Agree	Agree	Daily
Buliisa	Wanseko	28	20 to 29	Male	Mugungu	NA	Pentecostal	NA	Secondary or higher	Single	Fisherman	More than 12 months	Owner	NA	Less than 50,000	Yes	Benefits of wearing lifejacket Proper lifejacket wear practices Reminder to wear lifejacket Consequences of not wearing lifejacket	Yes	Yes	No	Yes	Yes	Yes	No	NA	More than a week ago	Yes	Rarely	No	Yes	NA	Instruct them	NA	NA	No	NA	NA	NA	NA	Agree	Disagree	Agree	Disagree	Agree	Agree	Disagree	Disagree	Agree	Infrequently (once a week)
Buliisa	Wanseko	33	30 to 39	Male	Mugungu	NA	Catholic	NA	Primary	Single	Fisherman	More than 12 months	Owner	NA	50,000 to 100,000	Yes	Benefits of wearing lifejacket Proper lifejacket wear practices	No	Yes	No	No	Yes	Yes	Yes	Not seen	More than a week ago	Yes	Always/every trip	Yes	Yes	NA	Instruct them	NA	NA	Yes	Disagree	Disagree	Disagree	Agree	Agree	Disagree	Agree	Agree	Agree	Disagree	Agree	Disagree	Disagree	Daily
Buliisa	Wanseko	35	30 to 39	Male	Mugungu	NA	Catholic	NA	Secondary or higher	Single	Fisherman	More than 12 months	Owner	NA	Less than 50,000	Yes	Benefits of wearing lifejacket Identifying a lifejacket fit for me Consequences of not wearing lifejacket	No	No	Yes	Yes	Yes	Yes	Yes	Not seen	More than a week ago	Yes	Always/every trip	Yes	Yes	NA	Instruct them	NA	NA	Yes	Agree	Agree	Agree	Agree	Agree	Disagree	Disagree	Disagree	Agree	Disagree	Disagree	Disagree	Disagree	Few days in a week
Buliisa	Wanseko	28	20 to 29	Male	Mugungu	NA	Anglican	NA	Secondary or higher	Married	Transporter	More than 12 months	Renting	NA	Less than 50,000	Yes	Reminder to wear lifejacket Proper lifejacket wear practices	Yes	Yes	No	No	No	Yes	Yes	Not seen	Yesterday	Yes	Always/every trip	Yes	Yes	NA	Instruct them	NA	NA	Yes	NA	NA	NA	NA	Agree	Agree	Agree	Disagree	Agree	Disagree	Disagree	Agree	Disagree	Daily
Buliisa	Wanseko	40	40 to 49	Male	Mugungu	NA	Anglican	NA	Secondary or higher	Married	Fisherman	More than 12 months	Owner	NA	Less than 50,000	Yes	Reminder to wear lifejacket Identifying a lifejacket fit for me Proper lifejacket wear practices Consequences of not wearing lifejacket	Yes	Yes	Yes	Yes	No	Yes	No	NA	Today	No	Never	No	No	Likely	Instruct them	NA	NA	No	NA	NA	NA	NA	Agree	Agree	Agree	Agree	Agree	Agree	Disagree	Disagree	Disagree	Daily
Buliisa	Wanseko	42	40 to 49	Male	Mugungu	NA	Catholic	NA	Secondary or higher	Married	Fisherman	More than 12 months	Owner	NA	50,000 to 100,000	No	NA	NA	NA	NA	NA	NA	Yes	No	NA	Today	No	Never	No	No	Likely	Instruct them	NA	NA	No	NA	NA	NA	NA	Agree	Disagree	Agree	Agree	Disagree	Agree	Agree	Disagree	Disagree	Daily
Buliisa	Wanseko	44	40 to 49	Male	Mugungu	NA	Anglican	NA	Primary	Married	Transporter	More than 12 months	Renting	NA	Less than 50,000	Yes	Reminder to wear lifejacket Proper lifejacket wear practices	Yes	Yes	No	No	No	Yes	Yes	Not seen	Yesterday	Yes	Always/every trip	Yes	Yes	NA	Instruct them	NA	NA	Yes	Agree	Agree	Disagree	Disagree	Agree	Disagree	Agree	Agree	Agree	Disagree	Disagree	Disagree	Disagree	Few days in a week
Buliisa	Wanseko	59	50 and above	Male	Mugungu	NA	Catholic	NA	Primary	Married	Fisherman	More than 12 months	Owner	NA	Less than 50,000	No	NA	NA	NA	NA	NA	NA	Yes	No	NA	More than a week ago	No	Never	No	No	Very unlikely	Instruct them	NA	NA	No	NA	NA	NA	NA	Agree	Disagree	Agree	Agree	Agree	Disagree	Disagree	Disagree	Disagree	Infrequently (once a week)
Buliisa	Wanseko	25	20 to 29	Male	Mugungu	NA	Anglican	NA	Secondary or higher	Single	Fisherman	More than 12 months	Renting	NA	Less than 50,000	Yes	Benefits of wearing lifejacket Reminder to wear lifejacket Proper lifejacket wear practices	Yes	Yes	No	No	Yes	Yes	Yes	Seen	Today	Yes	Always/every trip	Yes	Yes	NA	Instruct them	NA	NA	Yes	Agree	Agree	Agree	Agree	Agree	Disagree	Agree	Disagree	Disagree	Disagree	Disagree	Disagree	Disagree	Daily
Buliisa	Wanseko	40	40 to 49	Male	Mugungu	NA	Catholic	NA	Primary	Married	Fisherman	More than 12 months	Renting	NA	Less than 50,000	Yes	Reminder to wear lifejacket Proper lifejacket wear practices	Yes	Yes	No	No	No	Yes	Yes	Not seen	Yesterday	Yes	Always/every trip	Yes	Yes	NA	Instruct them	NA	NA	Yes	NA	NA	NA	NA	Agree	Agree	Agree	Agree	Agree	Disagree	Agree	Disagree	Disagree	Infrequently (once a week)
Buliisa	Wanseko	27	20 to 29	Male	Mugungu	NA	Catholic	NA	Primary	Married	Fisherman	More than 12 months	Renting	NA	Less than 50,000	Yes	Proper lifejacket wear practices Benefits of wearing lifejacket Consequences of not wearing lifejacket Reminder to wear lifejacket	Yes	Yes	No	Yes	Yes	Yes	No	NA	Today	Yes	Always/every trip	Yes	Yes	NA	Instruct them	NA	NA	Yes	Disagree	Agree	Disagree	Agree	Agree	Agree	Agree	Agree	Agree	Agree	Agree	Agree	Disagree	Few days in a week
Buliisa	Wanseko	20	20 to 29	Male	Alur	NA	Anglican	NA	Primary	Single	Fisherman	More than 12 months	Renting	NA	50,000 to 100,000	Yes	Reminder to wear lifejacket Proper lifejacket wear practices	Yes	Yes	No	No	No	Yes	Yes	Not seen	Yesterday	Yes	Always/every trip	Yes	Yes	NA	Instruct them	NA	NA	Yes	NA	NA	NA	NA	Agree	Agree	Agree	Disagree	Agree	Disagree	Agree	Disagree	Disagree	Few days in a week
Buliisa	Wanseko	20	20 to 29	Male	Alur	NA	Catholic	NA	Primary	Single	Fisherman	More than 12 months	Renting	NA	Less than 50,000	No	NA	NA	NA	NA	NA	NA	Yes	No	NA	Today	No	Never	No	No	Unlikely	Instruct them	NA	NA	No	NA	NA	NA	NA	Agree	Disagree	Agree	Disagree	Agree	Disagree	Agree	Disagree	Disagree	Daily
Buliisa	Wanseko	26	20 to 29	Male	Mugungu	NA	Anglican	NA	Secondary or higher	Married	Fisherman	More than 12 months	Renting	NA	Less than 50,000	Yes	Reminder to wear lifejacket Identifying a lifejacket fit for me Benefits of wearing lifejacket	Yes	No	Yes	No	Yes	Yes	No	NA	Less than a week ago	Yes	Sometimes	No	No	Very likely	Instruct them	NA	NA	No	NA	NA	NA	NA	Agree	Agree	Agree	Agree	Agree	Disagree	Disagree	Agree	Disagree	Few days in a week
Buliisa	Wanseko	27	20 to 29	Male	Mugungu	NA	Anglican	NA	Secondary or higher	Married	Fisherman	More than 12 months	Renting	NA	Less than 50,000	Yes	Reminder to wear lifejacket Identifying a lifejacket fit for me Benefits of wearing lifejacket	Yes	No	Yes	No	Yes	Yes	No	NA	More than a week ago	No	Sometimes	No	No	Likely	Instruct them	NA	NA	Yes	Agree	Agree	Agree	Agree	Agree	Agree	Agree	Agree	Agree	Disagree	Agree	Disagree	Disagree	Infrequently (once a week)
Buliisa	Wanseko	34	30 to 39	Male	Mugungu	NA	Anglican	NA	Primary	Married	Fisherman	More than 12 months	Owner	NA	50,000 to 100,000	Yes	Reminder to wear lifejacket Proper lifejacket wear practices	Yes	Yes	No	No	No	Yes	Yes	Not seen	Yesterday	Yes	Always/every trip	Yes	Yes	NA	Instruct them	NA	NA	Yes	NA	NA	NA	NA	Agree	Disagree	Agree	Disagree	Agree	Disagree	Agree	Disagree	Disagree	Few days in a week
Buliisa	Wanseko	48	40 to 49	Male	Mugungu	NA	Catholic	NA	Primary	Married	Fisherman	More than 12 months	Owner	NA	101,000 to 200,000	No	NA	NA	NA	NA	NA	NA	Yes	No	NA	Less than a week ago	No	Never	No	No	Likely	Instruct them	NA	NA	No	NA	NA	NA	NA	Agree	Disagree	Agree	Disagree	Agree	Disagree	Agree	Disagree	Disagree	Few days in a week
Buliisa	Wanseko	60	50 and above	Male	Mugungu	NA	Anglican	NA	Secondary or higher	Married	Transporter	More than 12 months	Renting	NA	50,000 to 100,000	Yes	Benefits of wearing lifejacket Reminder to wear lifejacket	Yes	No	No	No	Yes	No	Yes	Not seen	More than a week ago	Yes	Always/every trip	Yes	Yes	NA	Instruct them	NA	NA	No	NA	NA	NA	NA	Agree	Disagree	Agree	Disagree	Agree	Disagree	Agree	Disagree	Disagree	Few days in a week
Buliisa	Wanseko	27	20 to 29	Male	Alur	NA	Catholic	NA	Secondary or higher	Married	Fisherman	More than 12 months	Renting	NA	Less than 50,000	No	NA	NA	NA	NA	NA	NA	Yes	No	NA	Today	No	Never	No	Yes	NA	Instruct them	NA	NA	No	NA	NA	NA	NA	Agree	Disagree	Agree	Disagree	Agree	Disagree	Agree	Disagree	Disagree	Few days in a week
Buliisa	Wanseko	38	30 to 39	Male	Mugungu	NA	Catholic	NA	Primary	Married	Fisherman	More than 12 months	Owner	NA	Less than 50,000	Yes	Reminder to wear lifejacket Benefits of wearing lifejacket	Yes	No	No	No	Yes	Yes	No	NA	More than a week ago	No	Never	No	No	Very likely	Instruct them	NA	NA	No	NA	NA	NA	NA	Agree	Disagree	Agree	Disagree	Agree	Disagree	Agree	Disagree	Disagree	Few days in a week
Buliisa	Wanseko	40	40 to 49	Male	Alur	NA	Catholic	NA	Primary	Married	Fisherman	More than 12 months	Renting	NA	50,000 to 100,000	Yes	Reminder to wear lifejacket Proper lifejacket wear practices	Yes	Yes	No	No	No	Yes	Yes	Not seen	Yesterday	Yes	Always/every trip	Yes	Yes	NA	Instruct them	NA	NA	Yes	NA	NA	NA	NA	Agree	Disagree	Agree	Disagree	Agree	Disagree	Agree	Disagree	Disagree	Daily
Buliisa	Wanseko	31	30 to 39	Male	Alur	NA	Anglican	NA	Primary	Married	Fisherman	More than 12 months	Renting	NA	101,000 to 200,000	No	NA	NA	NA	NA	NA	NA	No	No	NA	Today	No	Never	No	No	Very likely	Instruct them	NA	NA	No	NA	NA	NA	NA	Agree	Disagree	Agree	Disagree	Agree	Disagree	Agree	Disagree	Disagree	Daily
Buliisa	Wanseko	27	20 to 29	Male	Alur	NA	Catholic	NA	Primary	Married	Fisherman	More than 12 months	Renting	NA	101,000 to 200,000	Yes	Reminder to wear lifejacket Proper lifejacket wear practices	Yes	Yes	No	No	No	Yes	Yes	Not seen	Yesterday	Yes	Always/every trip	Yes	Yes	NA	Instruct them	NA	NA	Yes	NA	NA	NA	NA	Agree	Disagree	Agree	Disagree	Disagree	Disagree	Disagree	Disagree	Disagree	Daily
Buliisa	Wanseko	22	20 to 29	Male	Alur	NA	Catholic	NA	Primary	Married	Fisherman	More than 12 months	Owner	NA	50,000 to 100,000	Yes	Reminder to wear lifejacket Benefits of wearing lifejacket Proper lifejacket wear practices	Yes	Yes	No	No	Yes	Yes	Yes	Not seen	Today	Yes	Always/every trip	Yes	Yes	NA	Instruct them	NA	NA	No	NA	NA	NA	NA	Agree	Disagree	Agree	Disagree	Agree	Disagree	Agree	Disagree	Disagree	Few days in a week
Buliisa	Wanseko	27	20 to 29	Male	Mugungu	NA	Anglican	NA	Secondary or higher	Married	Fisherman	More than 12 months	Owner	NA	50,000 to 100,000	Yes	Benefits of wearing lifejacket Proper lifejacket wear practices Reminder to wear lifejacket	Yes	Yes	No	No	Yes	Yes	Yes	Not seen	Today	Yes	Always/every trip	Yes	Yes	NA	Instruct them	NA	NA	No	NA	NA	NA	NA	Agree	Disagree	Agree	Disagree	Agree	Disagree	Agree	Disagree	Disagree	Daily
Buliisa	Wanseko	37	30 to 39	Male	Other	Acholi	Anglican	NA	Secondary or higher	Married	Fisherman	More than 12 months	Renting	NA	101,000 to 200,000	Yes	Reminder to wear lifejacket Proper lifejacket wear practices	Yes	Yes	No	No	No	Yes	Yes	Not seen	Yesterday	Yes	Always/every trip	Yes	Yes	NA	Instruct them	NA	NA	Yes	NA	NA	NA	NA	Agree	Disagree	Agree	Disagree	Agree	Disagree	Agree	Disagree	Disagree	Few days in a week
Buliisa	Wanseko	26	20 to 29	Male	Mugungu	NA	Anglican	NA	Primary	Single	Fisherman	More than 12 months	Owner	NA	201,000 to 300,000	Yes	Reminder to wear lifejacket Proper lifejacket wear practices	Yes	Yes	No	No	No	Yes	Yes	Not seen	Yesterday	Yes	Always/every trip	Yes	Yes	NA	Instruct them	NA	NA	Yes	NA	NA	NA	NA	Agree	Disagree	Disagree	Disagree	Agree	Disagree	Agree	Disagree	Disagree	Few days in a week
Buliisa	Wanseko	22	20 to 29	Male	Mugungu	NA	Catholic	NA	Primary	Married	Fisherman	More than 12 months	Renting	NA	50,000 to 100,000	Yes	Reminder to wear lifejacket Proper lifejacket wear practices	Yes	Yes	No	No	No	Yes	Yes	Not seen	Yesterday	Yes	Always/every trip	Yes	Yes	NA	Instruct them	NA	NA	Yes	NA	NA	NA	NA	Agree	Disagree	Disagree	Disagree	Agree	Disagree	Agree	Disagree	Disagree	Few days in a week
Buliisa	Wanseko	25	20 to 29	Male	Mugungu	NA	Anglican	NA	Primary	Married	Fisherman	More than 12 months	Owner	NA	201,000 to 300,000	No	NA	NA	NA	NA	NA	NA	Yes	No	NA	Yesterday	No	Never	No	No	Very likely	Instruct them	NA	NA	No	NA	NA	NA	NA	Disagree	Disagree	Disagree	Disagree	Agree	Disagree	Agree	Disagree	Disagree	Daily
Pakwach	Dei	24	20 to 29	Male	Alur	NA	Catholic	NA	Secondary or higher	Single	Fisherman	More than 12 months	Renting	NA	Less than 50,000	Yes	Reminder to wear lifejacket Benefits of wearing lifejacket Consequences of not wearing lifejacket Identifying a lifejacket fit for me	Yes	No	Yes	Yes	Yes	Yes	Yes	Not seen	Less than a week ago	Yes	Always/every trip	Yes	Yes	NA	Instruct them	NA	NA	Yes	Agree	Agree	Agree	Agree	Agree	Agree	Agree	Agree	Agree	Disagree	Agree	Agree	Disagree	Few days in a week
Pakwach	Dei	24	20 to 29	Male	Alur	NA	Catholic	NA	Primary	Single	Fisherman	More than 12 months	Owner	NA	Less than 50,000	Yes	Proper lifejacket wear practices Benefits of wearing lifejacket Reminder to wear lifejacket	Yes	Yes	No	No	Yes	No	Yes	Not seen	Today	Yes	Always/every trip	Yes	Yes	NA	Instruct them	NA	NA	Yes	Agree	Agree	Agree	Agree	Agree	Agree	Agree	Agree	Agree	Agree	Disagree	Agree	Disagree	Daily
Pakwach	Dei	24	20 to 29	Male	Alur	NA	Other	NA	Primary	Married	Fisherman	More than 12 months	Renting	NA	Less than 50,000	Yes	Reminder to wear lifejacket Benefits of wearing lifejacket Proper lifejacket wear practices	Yes	Yes	No	No	Yes	Yes	No	NA	Less than a week ago	No	Sometimes	No	No	Likely	Instruct them	NA	NA	No	NA	NA	NA	NA	Agree	Agree	Agree	Agree	Agree	Agree	Agree	Agree	Disagree	Few days in a week
Pakwach	Dei	22	20 to 29	Male	Alur	NA	Catholic	NA	Primary	Married	Fisherman	More than 12 months	Renting	NA	Less than 50,000	No	NA	NA	NA	NA	NA	NA	Yes	No	NA	Yesterday	No	Sometimes	No	No	Likely	Instruct them	NA	NA	No	NA	NA	NA	NA	Agree	Agree	Agree	Disagree	Disagree	Disagree	Agree	Disagree	Disagree	Few days in a week
Pakwach	Dei	19	Less than 20	Male	Alur	NA	Catholic	NA	Primary	Single	Fisherman	More than 12 months	Renting	NA	Less than 50,000	Yes	Reminder to wear lifejacket Consequences of not wearing lifejacket Identifying a lifejacket fit for me	Yes	No	Yes	Yes	No	Yes	Yes	Not seen	Less than a week ago	Yes	Always/every trip	Yes	Yes	NA	Instruct them	NA	NA	Yes	Agree	Agree	Agree	Agree	Agree	Agree	Agree	Agree	Agree	Disagree	Disagree	Disagree	Disagree	Few days in a week
Pakwach	Dei	40	40 to 49	Female	Alur	NA	Catholic	NA	Primary	Married	Fisherman	More than 12 months	Owner	NA	Less than 50,000	Yes	Reminder to wear lifejacket Consequences of not wearing lifejacket Identifying a lifejacket fit for me	Yes	No	Yes	Yes	No	No	Yes	Not seen	More than a week ago	Yes	Always/every trip	Yes	Yes	NA	Instruct them	NA	NA	No	NA	NA	NA	NA	Agree	Agree	Agree	Agree	Agree	Disagree	Agree	Agree	Disagree	Few days in a week
Pakwach	Dei	19	Less than 20	Male	Alur	NA	Other	NA	Primary	Single	Fisherman	More than 12 months	Renting	NA	Less than 50,000	Yes	Reminder to wear lifejacket Benefits of wearing lifejacket Identifying a lifejacket fit for me Proper lifejacket wear practices	Yes	Yes	Yes	No	Yes	Yes	No	NA	Less than a week ago	No	Sometimes	No	No	Unlikely	Instruct them	NA	NA	No	NA	NA	NA	NA	Agree	Agree	Agree	Agree	Agree	Disagree	Agree	Disagree	Disagree	Infrequently (once a week)
Pakwach	Dei	54	50 and above	Male	Alur	NA	Anglican	NA	Primary	Married	Fisherman	More than 12 months	Owner	NA	Less than 50,000	Yes	Reminder to wear lifejacket Benefits of wearing lifejacket Consequences of not wearing lifejacket Proper lifejacket wear practices	Yes	Yes	No	Yes	Yes	Yes	No	NA	More than a week ago	No	Never	No	No	Very unlikely	Instruct them	NA	NA	No	NA	NA	NA	NA	Agree	Agree	Agree	Agree	Agree	Agree	Agree	Agree	Disagree	Infrequently (once a week)
Pakwach	Dei	28	20 to 29	Male	Alur	NA	Catholic	NA	Primary	Single	Fisherman	More than 12 months	Renting	NA	Less than 50,000	Yes	Reminder to wear lifejacket Consequences of not wearing lifejacket Identifying a lifejacket fit for me Proper lifejacket wear practices	Yes	Yes	Yes	Yes	No	Yes	No	NA	Yesterday	No	Sometimes	No	Yes	NA	Instruct them	NA	NA	No	NA	NA	NA	NA	Agree	Agree	Agree	Disagree	Agree	Disagree	Agree	Agree	Disagree	Daily
Pakwach	Dei	52	50 and above	Male	Alur	NA	Anglican	NA	Primary	Married	Fisherman	More than 12 months	Renting	NA	Less than 50,000	Yes	Reminder to wear lifejacket Benefits of wearing lifejacket	Yes	No	No	No	Yes	Yes	No	NA	Less than a week ago	No	Sometimes	No	No	Likely	Instruct them	NA	NA	Yes	Agree	Agree	Agree	Agree	Agree	Agree	Agree	Agree	Agree	Agree	Agree	Agree	Disagree	Few days in a week
Pakwach	Dei	50	50 and above	Male	Alur	NA	Catholic	NA	Primary	Married	Fisherman	More than 12 months	Renting	NA	Less than 50,000	Yes	Reminder to wear lifejacket Consequences of not wearing lifejacket Identifying a lifejacket fit for me	Yes	No	Yes	Yes	No	Yes	No	NA	Less than a week ago	No	Never	No	No	Unlikely	Instruct them	NA	NA	No	NA	NA	NA	NA	Agree	Agree	Agree	Agree	Agree	Agree	Agree	Agree	Disagree	Few days in a week
Pakwach	Dei	26	20 to 29	Male	Alur	NA	Catholic	NA	Primary	Single	Fisherman	More than 12 months	Renting	NA	Less than 50,000	Yes	Reminder to wear lifejacket Benefits of wearing lifejacket Identifying a lifejacket fit for me	Yes	No	Yes	No	Yes	Yes	No	NA	Yesterday	No	Sometimes	No	Yes	NA	Instruct them	NA	NA	No	NA	NA	NA	NA	Agree	Agree	Agree	Disagree	Agree	Disagree	Disagree	Disagree	Disagree	Few days in a week
Pakwach	Dei	26	20 to 29	Male	Alur	NA	Anglican	NA	Primary	Married	Fisherman	More than 12 months	Renting	NA	Less than 50,000	Yes	Reminder to wear lifejacket Benefits of wearing lifejacket Identifying a lifejacket fit for me Proper lifejacket wear practices	Yes	Yes	Yes	No	Yes	Yes	No	NA	Yesterday	No	Sometimes	No	No	Likely	Instruct them	NA	NA	No	NA	NA	NA	NA	Agree	Agree	Agree	Agree	Agree	Disagree	Agree	Agree	Disagree	Few days in a week
Pakwach	Dei	42	40 to 49	Male	Alur	NA	Catholic	NA	Primary	Married	Fisherman	More than 12 months	Renting	NA	Less than 50,000	Yes	Consequences of not wearing lifejacket Reminder to wear lifejacket Proper lifejacket wear practices	Yes	Yes	No	Yes	No	Yes	No	NA	Yesterday	No	Rarely	No	No	Unlikely	Instruct them	NA	NA	No	NA	NA	NA	NA	Agree	Agree	Agree	Disagree	Agree	Disagree	Agree	Agree	Disagree	Few days in a week
Pakwach	Dei	23	20 to 29	Male	Alur	NA	Catholic	NA	Primary	Single	Fisherman	More than 12 months	Renting	NA	Less than 50,000	Yes	Reminder to wear lifejacket Benefits of wearing lifejacket Identifying a lifejacket fit for me Proper lifejacket wear practices	Yes	Yes	Yes	No	Yes	Yes	Yes	Not seen	Today	Yes	Always/every trip	Yes	Yes	NA	Instruct them	NA	NA	Yes	Agree	Agree	Agree	Agree	Agree	Agree	Agree	Disagree	Disagree	Disagree	Agree	Disagree	Disagree	Daily
Pakwach	Dei	23	20 to 29	Male	Alur	NA	Pentecostal	NA	Primary	Married	Fisherman	More than 12 months	Renting	NA	Less than 50,000	Yes	Reminder to wear lifejacket Consequences of not wearing lifejacket Proper lifejacket wear practices Benefits of wearing lifejacket	Yes	Yes	No	Yes	Yes	Yes	Yes	Seen	Today	Yes	Always/every trip	Yes	Yes	NA	Instruct them	NA	NA	Yes	Agree	Agree	Agree	Agree	Agree	Agree	Agree	Agree	Agree	Agree	Disagree	Disagree	Disagree	Daily
Pakwach	Dei	28	20 to 29	Male	Alur	NA	Catholic	NA	Primary	Married	Fisherman	More than 12 months	Renting	NA	Less than 50,000	Yes	Reminder to wear lifejacket	Yes	No	No	No	No	Yes	Yes	Not seen	Yesterday	Yes	Always/every trip	Yes	Yes	NA	Instruct them	NA	NA	Yes	Agree	Agree	Agree	Agree	Agree	Agree	Agree	Agree	Agree	Disagree	Agree	Disagree	Disagree	Daily
Pakwach	Dei	24	20 to 29	Male	Alur	NA	Catholic	NA	Primary	Married	Fisherman	More than 12 months	Renting	NA	Less than 50,000	Yes	Proper lifejacket wear practices Benefits of wearing lifejacket Reminder to wear lifejacket	Yes	Yes	No	No	Yes	Yes	No	NA	More than a week ago	No	Sometimes	No	No	Likely	Instruct them	NA	NA	No	NA	NA	NA	NA	Agree	Agree	Agree	Agree	Agree	Disagree	Agree	Disagree	Disagree	Few days in a week
Pakwach	Dei	42	40 to 49	Male	Alur	NA	Catholic	NA	Primary	Married	Fisherman	More than 12 months	Renting	NA	Less than 50,000	Yes	Reminder to wear lifejacket Benefits of wearing lifejacket Identifying a lifejacket fit for me	Yes	No	Yes	No	Yes	No	No	NA	Yesterday	No	Sometimes	No	Yes	NA	Instruct them	NA	NA	No	NA	NA	NA	NA	Agree	Agree	Agree	Agree	Agree	Agree	Agree	Agree	Disagree	Daily
Pakwach	Dei	35	30 to 39	Male	Alur	NA	Catholic	NA	Primary	Married	Fisherman	More than 12 months	Owner	NA	Less than 50,000	Yes	Proper lifejacket wear practices Benefits of wearing lifejacket	No	Yes	No	No	Yes	Yes	No	NA	Less than a week ago	No	Rarely	No	No	Very likely	Instruct them	NA	NA	Yes	Agree	Agree	Agree	Agree	Agree	Agree	Agree	Agree	Agree	Disagree	Agree	Disagree	Disagree	Daily
Pakwach	Dei	42	40 to 49	Male	Alur	NA	Catholic	NA	Primary	Married	Fisherman	More than 12 months	Renting	NA	Less than 50,000	Yes	Proper lifejacket wear practices Consequences of not wearing lifejacket Identifying a lifejacket fit for me Reminder to wear lifejacket	Yes	Yes	Yes	Yes	No	Yes	No	NA	Yesterday	No	Sometimes	No	No	Likely	Instruct them	NA	NA	No	NA	NA	NA	NA	Agree	Agree	Agree	Agree	Agree	Disagree	Agree	Agree	Disagree	Daily
Pakwach	Dei	43	40 to 49	Male	Alur	NA	Catholic	NA	Primary	Married	Fisherman	More than 12 months	Renting	NA	Less than 50,000	No	NA	NA	NA	NA	NA	NA	Yes	No	NA	Today	No	Sometimes	No	No	Likely	Instruct them	NA	NA	No	NA	NA	NA	NA	Agree	Agree	Agree	Agree	Agree	Disagree	Agree	Agree	Disagree	Daily
Pakwach	Dei	44	40 to 49	Male	Alur	NA	Catholic	NA	Primary	Married	Fisherman	More than 12 months	Renting	NA	Less than 50,000	Yes	Reminder to wear lifejacket Consequences of not wearing lifejacket Identifying a lifejacket fit for me Proper lifejacket wear practices Benefits of wearing lifejacket	Yes	Yes	Yes	Yes	Yes	No	No	NA	More than a week ago	No	Sometimes	No	Yes	NA	Instruct them	NA	NA	No	NA	NA	NA	NA	Agree	Agree	Agree	Agree	Agree	Disagree	Agree	Disagree	Disagree	Infrequently (once a week)
Pakwach	Dei	34	30 to 39	Male	Alur	NA	Muslim	NA	Primary	Married	Fisherman	More than 12 months	Renting	NA	Less than 50,000	Yes	Reminder to wear lifejacket Consequences of not wearing lifejacket Benefits of wearing lifejacket Proper lifejacket wear practices Identifying a lifejacket fit for me	Yes	Yes	Yes	Yes	Yes	No	No	NA	Today	No	Sometimes	No	Yes	NA	Instruct them	NA	NA	No	NA	NA	NA	NA	Agree	Agree	Agree	Agree	Agree	Disagree	Agree	Disagree	Disagree	Daily
Pakwach	Dei	52	50 and above	Male	Alur	NA	Catholic	NA	Primary	Married	Fisherman	More than 12 months	Renting	NA	Less than 50,000	Yes	Identifying a lifejacket fit for me Consequences of not wearing lifejacket Benefits of wearing lifejacket Reminder to wear lifejacket	Yes	No	Yes	Yes	Yes	Yes	No	NA	Less than a week ago	No	Sometimes	No	No	Unlikely	Instruct them	NA	NA	No	NA	NA	NA	NA	Agree	Agree	Agree	Agree	Agree	Disagree	Agree	Disagree	Disagree	Few days in a week
Pakwach	Dei	45	40 to 49	Male	Alur	NA	Anglican	NA	None	Married	Fisherman	More than 12 months	Renting	NA	Less than 50,000	No	NA	NA	NA	NA	NA	NA	Yes	No	NA	More than a week ago	No	Sometimes	No	No	Likely	Instruct them	NA	NA	No	NA	NA	NA	NA	Agree	Agree	Agree	Agree	Agree	Disagree	Agree	Disagree	Disagree	Few days in a week
Pakwach	Dei	29	20 to 29	Male	Alur	NA	Muslim	NA	Primary	Married	Fisherman	More than 12 months	Renting	NA	Less than 50,000	Yes	Identifying a lifejacket fit for me Consequences of not wearing lifejacket Proper lifejacket wear practices Benefits of wearing lifejacket	No	Yes	Yes	Yes	Yes	Yes	No	NA	Today	No	Sometimes	No	No	Likely	Instruct them	NA	NA	No	NA	NA	NA	NA	Agree	Agree	Agree	Agree	Agree	Disagree	Agree	Agree	Disagree	Daily
Pakwach	Dei	22	20 to 29	Male	Alur	NA	Catholic	NA	Primary	Single	Fisherman	More than 12 months	Renting	NA	Less than 50,000	Yes	Consequences of not wearing lifejacket Identifying a lifejacket fit for me Benefits of wearing lifejacket	No	No	Yes	Yes	Yes	Yes	No	NA	Yesterday	No	Sometimes	No	No	Likely	Instruct them	NA	NA	No	NA	NA	NA	NA	Agree	Agree	Agree	Agree	Agree	Disagree	Disagree	Disagree	Disagree	Daily
Pakwach	Dei	31	30 to 39	Male	Alur	NA	Catholic	NA	Primary	Married	Fisherman	More than 12 months	Owner	NA	Less than 50,000	No	NA	NA	NA	NA	NA	NA	Yes	No	NA	Today	No	Never	No	Yes	NA	Other, specify	Doesn't	None	No	NA	NA	NA	NA	Agree	Agree	Agree	Agree	Agree	Agree	Agree	Agree	Agree	Daily
Pakwach	Dei	50	50 and above	Male	Alur	NA	Pentecostal	NA	Primary	Married	Transporter	More than 12 months	Owner	NA	Less than 50,000	No	NA	NA	NA	NA	NA	NA	No	Yes	Not seen	Today	Yes	Always/every trip	Yes	Yes	NA	Instruct them	NA	NA	No	NA	NA	NA	NA	Agree	Agree	Agree	Agree	Agree	Agree	Disagree	Disagree	Agree	Daily
Pakwach	Dei	23	20 to 29	Male	Alur	NA	Muslim	NA	None	Single	Fisherman	More than 12 months	Renting	NA	Less than 50,000	No	NA	NA	NA	NA	NA	NA	Yes	No	NA	Yesterday	No	Never	No	Yes	NA	Other, specify	Doesn't	None	No	NA	NA	NA	NA	Agree	Disagree	Disagree	Agree	Agree	Agree	Agree	Disagree	Agree	Daily
Pakwach	Dei	28	20 to 29	Male	Alur	NA	Catholic	NA	Secondary or higher	Married	Fisherman	More than 12 months	Renting	NA	Less than 50,000	Yes	Proper lifejacket wear practices	No	Yes	No	No	No	Yes	Yes	Not seen	Today	Yes	Always/every trip	Yes	Yes	NA	Other, specify	Doesn't	NA	No	NA	NA	NA	NA	Agree	Agree	Agree	Disagree	Agree	Agree	Disagree	Disagree	Agree	Daily
Pakwach	Dei	27	20 to 29	Male	Alur	NA	Catholic	NA	Primary	Married	Fisherman	More than 12 months	Renting	NA	Less than 50,000	Yes	Benefits of wearing lifejacket	No	No	No	No	Yes	Yes	Yes	Not seen	Today	Yes	Always/every trip	Yes	Yes	NA	Other, specify	Doesn't	NA	No	NA	NA	NA	NA	Agree	Agree	Agree	Agree	Agree	Agree	Agree	Agree	Agree	Daily
Pakwach	Dei	25	20 to 29	Male	Alur	NA	Catholic	NA	Secondary or higher	Married	Fisherman	More than 12 months	Renting	NA	50,000 to 100,000	Yes	Reminder to wear lifejacket Benefits of wearing lifejacket	Yes	No	No	No	Yes	Yes	Yes	Not seen	Less than a week ago	Yes	Always/every trip	Yes	Yes	NA	Other, specify	Doesn't	NA	No	NA	NA	NA	NA	Agree	Agree	Agree	Agree	Agree	Agree	Agree	Disagree	Agree	Daily
Pakwach	Dei	38	30 to 39	Male	Alur	NA	Catholic	NA	Primary	Married	Fisherman	More than 12 months	Renting	NA	50,000 to 100,000	No	NA	NA	NA	NA	NA	NA	No	Yes	Not seen	Today	Yes	Always/every trip	Yes	Yes	NA	Other, specify	Doesn't	NA	No	NA	NA	NA	NA	Agree	Agree	Agree	Disagree	Agree	Agree	Disagree	Agree	Agree	Daily
Pakwach	Dei	23	20 to 29	Male	Alur	NA	Muslim	NA	Primary	Single	Fisherman	More than 12 months	Renting	NA	Less than 50,000	No	NA	NA	NA	NA	NA	NA	Yes	Yes	Not seen	Today	Yes	Always/every trip	Yes	Yes	NA	Instruct them	NA	NA	No	NA	NA	NA	NA	Agree	Agree	Agree	Disagree	Agree	Agree	Disagree	Disagree	Disagree	Daily
Pakwach	Dei	29	20 to 29	Male	Alur	NA	Pentecostal	NA	Secondary or higher	Married	Fisherman	More than 12 months	Owner	NA	50,000 to 100,000	No	NA	NA	NA	NA	NA	NA	Yes	No	NA	Today	No	Always/every trip	Yes	Yes	NA	Other, specify	Doesn't	NA	No	NA	NA	NA	NA	Agree	Agree	Agree	Agree	Agree	Agree	Disagree	Agree	Agree	Daily
Pakwach	Dei	19	Less than 20	Male	Alur	NA	Catholic	NA	Primary	Single	Fisherman	More than 12 months	Renting	NA	50,000 to 100,000	Yes	Proper lifejacket wear practices Reminder to wear lifejacket	Yes	Yes	No	No	No	Yes	No	NA	More than a week ago	Yes	Sometimes	No	Yes	NA	Other, specify	Doesn't	NA	No	NA	NA	NA	NA	Agree	Disagree	Agree	Agree	Agree	Disagree	Agree	Agree	Agree	Few days in a week
Pakwach	Dei	47	40 to 49	Male	Alur	NA	Catholic	NA	Primary	Married	Fisherman	More than 12 months	Owner	NA	101,000 to 200,000	Yes	Benefits of wearing lifejacket	No	No	No	No	Yes	Yes	Yes	Not seen	Yesterday	Yes	Always/every trip	Yes	Yes	NA	Other, specify	Doesn't	NA	No	NA	NA	NA	NA	Agree	Agree	Agree	Agree	Agree	Agree	Disagree	Disagree	Agree	Daily
Pakwach	Dei	45	40 to 49	Male	Alur	NA	Catholic	NA	Primary	Married	Fisherman	More than 12 months	Owner	NA	50,000 to 100,000	No	NA	NA	NA	NA	NA	NA	Yes	No	NA	Today	No	Never	No	Yes	NA	Other, specify	Doesn't	NA	No	NA	NA	NA	NA	Disagree	Disagree	Disagree	Agree	Agree	Agree	Agree	Agree	Agree	Daily
Pakwach	Dei	35	30 to 39	Male	Alur	NA	Catholic	NA	Primary	Single	Fisherman	More than 12 months	Renting	NA	Less than 50,000	No	NA	NA	NA	NA	NA	NA	Yes	No	NA	Less than a week ago	No	Rarely	No	Yes	NA	Other, specify	Doesn't	None	No	NA	NA	NA	NA	Agree	Agree	Agree	Agree	Agree	Agree	Agree	Disagree	Agree	Daily
Pakwach	Dei	49	40 to 49	Male	Alur	NA	Pentecostal	NA	Primary	Married	Fisherman	More than 12 months	Owner	NA	50,000 to 100,000	No	NA	NA	NA	NA	NA	NA	Yes	No	NA	Less than a week ago	No	Never	No	Yes	NA	Other, specify	Doesn't	None	No	NA	NA	NA	NA	Agree	Agree	Agree	Agree	Agree	Disagree	Agree	Agree	Agree	Daily
Pakwach	Dei	20	20 to 29	Male	Alur	NA	Pentecostal	NA	Primary	Single	Fisherman	More than 12 months	Renting	NA	50,000 to 100,000	No	NA	NA	NA	NA	NA	NA	Yes	No	NA	Today	No	Never	No	Yes	NA	Instruct them	NA	NA	No	NA	NA	NA	NA	Agree	Agree	Agree	Agree	Agree	Agree	Agree	Agree	Agree	Daily
Pakwach	Dei	29	20 to 29	Male	Alur	NA	Pentecostal	NA	Primary	Married	Fisherman	More than 12 months	Renting	NA	50,000 to 100,000	Yes	Benefits of wearing lifejacket	No	No	No	No	Yes	Yes	No	NA	Today	No	Never	No	Yes	NA	Other, specify	Doesn't	None	No	NA	NA	NA	NA	Agree	Disagree	Agree	Agree	Agree	Agree	Agree	Disagree	Disagree	Daily
Pakwach	Dei	50	50 and above	Male	Alur	NA	Anglican	NA	Primary	Married	Fisherman	More than 12 months	Owner	NA	Less than 50,000	Yes	Reminder to wear lifejacket Benefits of wearing lifejacket	Yes	No	No	No	Yes	No	No	NA	Less than a week ago	Yes	Sometimes	No	Yes	NA	Instruct them	NA	NA	No	NA	NA	NA	NA	Agree	Disagree	Agree	Agree	Agree	Agree	Agree	Disagree	Disagree	Daily
Pakwach	Dei	26	20 to 29	Male	Other	Chiluba	Catholic	NA	Primary	Single	Fisherman	More than 12 months	Renting	NA	Less than 50,000	Yes	Benefits of wearing lifejacket	No	No	No	No	Yes	No	No	NA	More than a week ago	No	Sometimes	No	Yes	NA	Instruct them	NA	NA	No	NA	NA	NA	NA	Agree	Disagree	Agree	Agree	Agree	Disagree	Agree	Agree	Agree	Daily
Pakwach	Dei	23	20 to 29	Male	Alur	NA	Catholic	NA	Primary	Single	Fisherman	Atmost 12 months	Renting	NA	Less than 50,000	No	NA	NA	NA	NA	NA	NA	Yes	No	NA	Today	No	Never	No	Yes	NA	Other, specify	Doesn't	None	No	NA	NA	NA	NA	Agree	Agree	Agree	Agree	Agree	Disagree	Agree	Disagree	Agree	Daily
Pakwach	Dei	18	Less than 20	Male	Alur	NA	Pentecostal	NA	Primary	Single	Fisherman	More than 12 months	Renting	NA	Less than 50,000	No	NA	NA	NA	NA	NA	NA	Yes	No	NA	Less than a week ago	No	Never	No	Yes	NA	Other, specify	Doesn't	None	No	NA	NA	NA	NA	Agree	Disagree	Agree	Agree	Agree	Disagree	Agree	Agree	Agree	Daily
Pakwach	Dei	22	20 to 29	Male	Alur	NA	Catholic	NA	Primary	Married	Fisherman	More than 12 months	Owner	NA	Less than 50,000	No	NA	NA	NA	NA	NA	NA	Yes	No	NA	Today	No	Never	No	Yes	NA	Other, specify	Doesn't	None	No	NA	NA	NA	NA	Agree	Agree	Disagree	Disagree	Agree	Disagree	Agree	Agree	Agree	Daily
Pakwach	Dei	31	30 to 39	Male	Alur	NA	Catholic	NA	Secondary or higher	Married	Fisherman	More than 12 months	Owner	NA	50,000 to 100,000	No	NA	NA	NA	NA	NA	NA	Yes	Yes	Not seen	Today	Yes	Most of the time	No	Yes	NA	Instruct them	NA	NA	No	NA	NA	NA	NA	Agree	Disagree	Disagree	Disagree	Agree	Agree	Agree	Disagree	Agree	Daily
Pakwach	Dei	32	30 to 39	Male	Alur	NA	Muslim	NA	Primary	Married	Fisherman	More than 12 months	Owner	NA	101,000 to 200,000	No	NA	NA	NA	NA	NA	NA	No	Yes	Not seen	Yesterday	Yes	Always/every trip	Yes	Yes	NA	Instruct them	NA	NA	No	NA	NA	NA	NA	Agree	Disagree	Disagree	Agree	Agree	Disagree	Agree	Disagree	Agree	Daily
Pakwach	Dei	36	30 to 39	Male	Alur	NA	Muslim	NA	Primary	Married	Fisherman	More than 12 months	Owner	NA	Less than 50,000	No	NA	NA	NA	NA	NA	NA	Yes	No	NA	Less than a week ago	Yes	Sometimes	No	Yes	NA	Instruct them	NA	NA	No	NA	NA	NA	NA	Agree	Agree	Agree	Agree	Agree	Disagree	Agree	Disagree	Agree	Daily
Pakwach	Dei	40	40 to 49	Male	Alur	NA	Catholic	NA	Primary	Married	Fisherman	More than 12 months	Renting	NA	Less than 50,000	No	NA	NA	NA	NA	NA	NA	No	No	NA	Today	No	Never	No	Yes	NA	Other, specify	Doesn't	NA	No	NA	NA	NA	NA	Agree	Disagree	Agree	Disagree	Agree	Disagree	Agree	Disagree	Agree	Daily
Pakwach	Dei	38	30 to 39	Male	Alur	NA	Catholic	NA	Primary	Married	Fisherman	More than 12 months	Owner	NA	50,000 to 100,000	No	NA	NA	NA	NA	NA	NA	Yes	No	NA	Today	No	Rarely	No	Yes	NA	Instruct them	NA	NA	No	NA	NA	NA	NA	Agree	Disagree	Agree	Disagree	Agree	Disagree	Agree	Disagree	Agree	Daily
Pakwach	Dei	48	40 to 49	Male	Alur	NA	Catholic	NA	Primary	Married	Fisherman	More than 12 months	Owner	NA	101,000 to 200,000	No	NA	NA	NA	NA	NA	NA	No	No	NA	Today	No	Never	No	Yes	NA	Other, specify	Doesn't	NA	No	NA	NA	NA	NA	Agree	Disagree	Agree	Agree	Agree	Disagree	Agree	Disagree	Agree	Daily
Pakwach	Dei	49	40 to 49	Male	Alur	NA	Catholic	NA	Primary	Married	Fisherman	More than 12 months	Owner	NA	50,000 to 100,000	No	NA	NA	NA	NA	NA	NA	Yes	No	NA	Today	No	Never	No	Yes	NA	Stop them from boarding	NA	None	No	NA	NA	NA	NA	Agree	Disagree	Disagree	Agree	Agree	Disagree	Agree	Disagree	Agree	Daily
Pakwach	Dei	25	20 to 29	Male	Alur	NA	Catholic	NA	Primary	Married	Fisherman	More than 12 months	Owner	NA	50,000 to 100,000	Yes	Benefits of wearing lifejacket	No	No	No	No	Yes	Yes	No	NA	Less than a week ago	Yes	Most of the time	No	Yes	NA	Instruct them	NA	NA	No	NA	NA	NA	NA	Agree	Agree	Agree	Agree	Agree	Disagree	Agree	Disagree	Agree	Daily
Pakwach	Dei	29	20 to 29	Male	Alur	NA	Muslim	NA	Secondary or higher	Single	Fisherman	More than 12 months	Renting	NA	50,000 to 100,000	No	NA	NA	NA	NA	NA	NA	Yes	No	NA	Today	No	Never	No	Yes	NA	Instruct them	NA	NA	No	NA	NA	NA	NA	Agree	Agree	Agree	Agree	Agree	Disagree	Disagree	Disagree	Agree	Daily
Pakwach	Dei	28	20 to 29	Male	Alur	NA	Anglican	NA	Primary	Married	Fisherman	More than 12 months	Owner	NA	50,000 to 100,000	No	NA	NA	NA	NA	NA	NA	Yes	No	NA	Yesterday	Yes	Always/every trip	Yes	Yes	NA	Stop them from boarding	NA	NA	No	NA	NA	NA	NA	Agree	Agree	Disagree	Agree	Agree	Disagree	Disagree	Disagree	Agree	Daily
Pakwach	Dei	26	20 to 29	Male	Alur	NA	Muslim	NA	Primary	Married	Fisherman	More than 12 months	Renting	NA	101,000 to 200,000	No	NA	NA	NA	NA	NA	NA	Yes	No	NA	Today	No	Never	No	No	Very likely	Instruct them	NA	NA	No	NA	NA	NA	NA	Agree	Disagree	Agree	Disagree	Agree	Disagree	Agree	Disagree	Disagree	Few days in a week
Pakwach	Dei	21	20 to 29	Male	Alur	NA	Muslim	NA	Primary	Married	Fisherman	More than 12 months	Owner	NA	Less than 50,000	Yes	Reminder to wear lifejacket Benefits of wearing lifejacket	Yes	No	No	No	Yes	Yes	No	NA	Today	No	Never	No	No	Very likely	Instruct them	NA	NA	No	NA	NA	NA	NA	Agree	Disagree	Agree	Disagree	Agree	Agree	Agree	Disagree	Disagree	Few days in a week
Pakwach	Dei	28	20 to 29	Male	Alur	NA	Catholic	NA	Primary	Married	Fisherman	More than 12 months	Renting	NA	50,000 to 100,000	No	NA	NA	NA	NA	NA	NA	Yes	Yes	Not seen	Today	Yes	Always/every trip	Yes	Yes	NA	Stop them from boarding	NA	NA	No	NA	NA	NA	NA	Agree	Disagree	Agree	Agree	Agree	Disagree	Agree	Disagree	Disagree	Daily
Pakwach	Dei	26	20 to 29	Male	Alur	NA	Other	Traditionalist	Primary	Married	Fisherman	More than 12 months	Renting	NA	Less than 50,000	Yes	Reminder to wear lifejacket Benefits of wearing lifejacket	Yes	No	No	No	Yes	No	Yes	Not seen	Less than a week ago	Yes	Always/every trip	Yes	Yes	NA	Instruct them	NA	NA	No	NA	NA	NA	NA	Agree	Disagree	Agree	Disagree	Agree	Disagree	Agree	Disagree	Disagree	Daily
Pakwach	Dei	23	20 to 29	Male	Alur	NA	Muslim	NA	Primary	Married	Fisherman	More than 12 months	Renting	NA	Less than 50,000	Yes	Benefits of wearing lifejacket Proper lifejacket wear practices	No	Yes	No	No	Yes	Yes	Yes	Not seen	Today	No	Rarely	No	Yes	NA	Instruct them	NA	NA	No	NA	NA	NA	NA	Agree	Disagree	Agree	Agree	Agree	Disagree	Agree	Disagree	Disagree	Few days in a week
Pakwach	Dei	56	50 and above	Male	Alur	NA	Other	Traditionalist	Primary	Married	Fisherman	More than 12 months	Owner	NA	101,000 to 200,000	Yes	Benefits of wearing lifejacket Proper lifejacket wear practices	No	Yes	No	No	Yes	No	Yes	Not seen	Today	Yes	Always/every trip	Yes	Yes	NA	Instruct them	NA	NA	No	NA	NA	NA	NA	Agree	Agree	Agree	Agree	Agree	Disagree	Agree	Disagree	Disagree	Few days in a week
Pakwach	Dei	29	20 to 29	Male	Alur	NA	Pentecostal	NA	Primary	Single	Fisherman	More than 12 months	Renting	NA	101,000 to 200,000	Yes	Benefits of wearing lifejacket Reminder to wear lifejacket	Yes	No	No	No	Yes	Yes	Yes	Not seen	Less than a week ago	Yes	Always/every trip	Yes	Yes	NA	Instruct them	NA	NA	No	NA	NA	NA	NA	Agree	Disagree	Agree	Disagree	Agree	Disagree	Agree	Disagree	Disagree	Daily
Pakwach	Dei	29	20 to 29	Male	Alur	NA	Catholic	NA	Secondary or higher	Married	Fisherman	More than 12 months	Renting	NA	Less than 50,000	No	NA	NA	NA	NA	NA	NA	Yes	No	NA	Less than a week ago	No	Never	No	No	Very likely	Instruct them	NA	NA	No	NA	NA	NA	NA	Agree	Disagree	Agree	Agree	Agree	Disagree	Agree	Disagree	Disagree	Few days in a week
Pakwach	Dei	28	20 to 29	Male	Alur	NA	Catholic	NA	Primary	Married	Fisherman	More than 12 months	Owner	NA	Less than 50,000	No	NA	NA	NA	NA	NA	NA	Yes	Yes	Not seen	Less than a week ago	Yes	Sometimes	No	Yes	NA	Instruct them	NA	NA	No	NA	NA	NA	NA	Agree	Disagree	Disagree	Agree	Agree	Disagree	Agree	Disagree	Disagree	Few days in a week
Pakwach	Dei	26	20 to 29	Male	Alur	NA	Muslim	NA	Primary	Married	Fisherman	More than 12 months	Renting	NA	Less than 50,000	No	NA	NA	NA	NA	NA	NA	Yes	No	NA	Yesterday	No	Never	No	No	Likely	Instruct them	NA	NA	No	NA	NA	NA	NA	Agree	Disagree	Agree	Disagree	Agree	Disagree	Agree	Disagree	Disagree	Daily
Pakwach	Dei	22	20 to 29	Male	Alur	NA	Muslim	NA	Secondary or higher	Single	Fisherman	More than 12 months	Renting	NA	Less than 50,000	No	NA	NA	NA	NA	NA	NA	Yes	No	NA	Less than a week ago	No	Never	No	No	Very likely	Instruct them	NA	NA	No	NA	NA	NA	NA	Agree	Disagree	Agree	Disagree	Agree	Disagree	Agree	Disagree	Disagree	Few days in a week
Pakwach	Dei	58	50 and above	Male	Alur	NA	Muslim	NA	Primary	Married	Fisherman	More than 12 months	Owner	NA	Less than 50,000	Yes	Reminder to wear lifejacket Benefits of wearing lifejacket	Yes	No	No	No	Yes	Yes	No	NA	Today	No	Never	No	No	Very likely	Instruct them	NA	NA	No	NA	NA	NA	NA	Agree	Disagree	Agree	Disagree	Agree	Disagree	Agree	Disagree	Disagree	Daily
Pakwach	Dei	58	50 and above	Male	Alur	NA	Anglican	NA	Secondary or higher	Married	Fisherman	More than 12 months	Owner	NA	Less than 50,000	No	NA	NA	NA	NA	NA	NA	Yes	No	NA	Today	No	Never	No	No	Unlikely	Instruct them	NA	NA	No	NA	NA	NA	NA	Agree	Disagree	Agree	Disagree	Agree	Disagree	Agree	Disagree	Disagree	Daily
Pakwach	Dei	41	40 to 49	Male	Alur	NA	Catholic	NA	None	Married	Fisherman	More than 12 months	Renting	NA	201,000 to 300,000	Yes	Benefits of wearing lifejacket Reminder to wear lifejacket	Yes	No	No	No	Yes	Yes	No	NA	Today	No	Never	No	No	Very likely	Instruct them	NA	NA	No	NA	NA	NA	NA	Agree	Disagree	Agree	Disagree	Agree	Disagree	Disagree	Disagree	Disagree	Daily
Pakwach	Dei	30	30 to 39	Male	Alur	NA	Pentecostal	NA	Primary	Married	Fisherman	More than 12 months	Owner	NA	50,000 to 100,000	Yes	Benefits of wearing lifejacket Proper lifejacket wear practices	No	Yes	No	No	Yes	Yes	No	NA	Today	No	Rarely	No	No	Very likely	Instruct them	NA	NA	No	NA	NA	NA	NA	Agree	Disagree	Agree	Disagree	Agree	Disagree	Agree	Disagree	Disagree	Daily
Pakwach	Dei	23	20 to 29	Male	Alur	NA	Catholic	NA	Primary	Married	Fisherman	More than 12 months	Renting	NA	201,000 to 300,000	Yes	Reminder to wear lifejacket Benefits of wearing lifejacket	Yes	No	No	No	Yes	Yes	Yes	Not seen	Less than a week ago	Yes	Always/every trip	Yes	Yes	NA	Instruct them	NA	NA	No	NA	NA	NA	NA	Agree	Disagree	Agree	Disagree	Agree	Disagree	Agree	Disagree	Disagree	Daily
Pakwach	Dei	24	20 to 29	Male	Alur	NA	Catholic	NA	Primary	Married	Fisherman	More than 12 months	Renting	NA	101,000 to 200,000	Yes	Proper lifejacket wear practices Benefits of wearing lifejacket	No	Yes	No	No	Yes	Yes	No	NA	Today	No	Rarely	No	No	Very likely	Instruct them	NA	NA	No	NA	NA	NA	NA	Agree	Disagree	Agree	Disagree	Agree	Disagree	Agree	Disagree	Disagree	Daily
Pakwach	Dei	42	40 to 49	Male	Alur	NA	Other	NA	Secondary or higher	Married	Fisherman	More than 12 months	Renting	NA	Less than 50,000	Yes	Proper lifejacket wear practices Benefits of wearing lifejacket	No	Yes	No	No	Yes	Yes	No	NA	More than a week ago	No	Rarely	No	No	Very likely	Instruct them	NA	NA	No	NA	NA	NA	NA	Agree	Disagree	Agree	Agree	Agree	Disagree	Agree	Disagree	Disagree	Few days in a week
Pakwach	Dei	27	20 to 29	Male	Alur	NA	Anglican	NA	Primary	Married	Fisherman	More than 12 months	Owner	NA	50,000 to 100,000	Yes	Benefits of wearing lifejacket Proper lifejacket wear practices	No	Yes	No	No	Yes	Yes	No	NA	Less than a week ago	No	Never	No	No	Very likely	Instruct them	NA	NA	No	NA	NA	NA	NA	Agree	Disagree	Agree	Agree	Agree	Disagree	Agree	Disagree	Disagree	Daily
Pakwach	Dei	48	40 to 49	Male	Alur	NA	Catholic	NA	Primary	Single	Fisherman	More than 12 months	Renting	NA	Less than 50,000	Yes	Benefits of wearing lifejacket Proper lifejacket wear practices	No	Yes	No	No	Yes	No	No	NA	Less than a week ago	No	Never	No	No	Very likely	Instruct them	NA	NA	No	NA	NA	NA	NA	Agree	Disagree	Agree	Disagree	Agree	Disagree	Disagree	Disagree	Disagree	Few days in a week
Pakwach	Dei	35	30 to 39	Male	Alur	NA	Muslim	NA	Secondary or higher	Married	Fisherman	More than 12 months	Renting	NA	Less than 50,000	No	NA	NA	NA	NA	NA	NA	No	Yes	Not seen	Today	Yes	Sometimes	No	Yes	NA	Instruct them	NA	NA	No	NA	NA	NA	NA	Agree	Disagree	Disagree	Disagree	Agree	Disagree	Agree	Disagree	Disagree	Daily
Pakwach	Dei	23	20 to 29	Male	Alur	NA	Pentecostal	NA	Primary	Married	Fisherman	More than 12 months	Renting	NA	Less than 50,000	Yes	Benefits of wearing lifejacket Proper lifejacket wear practices	No	Yes	No	No	Yes	Yes	No	NA	Today	No	Never	No	No	Very likely	Instruct them	NA	NA	No	NA	NA	NA	NA	Agree	Disagree	Agree	Disagree	Agree	Disagree	Agree	Disagree	Disagree	Daily
Pakwach	Dei	24	20 to 29	Male	Alur	NA	Catholic	NA	Primary	Married	Fisherman	More than 12 months	Owner	NA	50,000 to 100,000	No	NA	NA	NA	NA	NA	NA	Yes	No	NA	Less than a week ago	Yes	Sometimes	No	Yes	NA	Instruct them	NA	NA	No	NA	NA	NA	NA	Agree	Disagree	Agree	Agree	Agree	Disagree	Disagree	Disagree	Disagree	Few days in a week
Pakwach	Dei	32	30 to 39	Male	Alur	NA	Muslim	NA	Primary	Married	Fisherman	More than 12 months	Owner	NA	50,000 to 100,000	No	NA	NA	NA	NA	NA	NA	Yes	Yes	Seen	Less than a week ago	Yes	Sometimes	No	Yes	NA	Instruct them	NA	NA	No	NA	NA	NA	NA	Agree	Disagree	Agree	Disagree	Agree	Disagree	Agree	Disagree	Disagree	Daily
Pakwach	Dei	35	30 to 39	Male	Alur	NA	Catholic	NA	Primary	Married	Fisherman	More than 12 months	Renting	NA	101,000 to 200,000	No	NA	NA	NA	NA	NA	NA	Yes	No	NA	Less than a week ago	No	Never	No	No	Very likely	Instruct them	NA	NA	No	NA	NA	NA	NA	Agree	Disagree	Agree	Disagree	Agree	Disagree	Agree	Disagree	Disagree	Daily
Pakwach	Dei	29	20 to 29	Male	Alur	NA	Muslim	NA	Primary	Married	Fisherman	More than 12 months	Renting	NA	50,000 to 100,000	No	NA	NA	NA	NA	NA	NA	Yes	No	NA	Yesterday	No	Never	No	No	Very likely	Instruct them	NA	NA	No	NA	NA	NA	NA	Agree	Disagree	Agree	Disagree	Agree	Agree	Agree	Disagree	Disagree	Few days in a week
Pakwach	Dei	40	40 to 49	Male	Alur	NA	Muslim	NA	Primary	Married	Fisherman	More than 12 months	Owner	NA	101,000 to 200,000	No	NA	NA	NA	NA	NA	NA	Yes	No	NA	Yesterday	Yes	Always/every trip	Yes	Yes	NA	Instruct them	NA	NA	No	NA	NA	NA	NA	Agree	Disagree	Agree	Disagree	Agree	Disagree	Agree	Disagree	Disagree	Daily
Pakwach	Dei	45	40 to 49	Male	Alur	NA	Catholic	NA	Primary	Married	Fisherman	More than 12 months	Owner	NA	101,000 to 200,000	Yes	Reminder to wear lifejacket Benefits of wearing lifejacket	Yes	No	No	No	Yes	Yes	No	NA	Less than a week ago	No	Never	No	No	Very likely	Instruct them	NA	NA	No	NA	NA	NA	NA	Agree	Disagree	Agree	Disagree	Agree	Disagree	Agree	Disagree	Disagree	Daily
Pakwach	Dei	29	20 to 29	Male	Alur	NA	Catholic	NA	Primary	Married	Fisherman	More than 12 months	Owner	NA	101,000 to 200,000	No	NA	NA	NA	NA	NA	NA	Yes	No	NA	Today	No	Never	No	No	Very likely	Instruct them	NA	NA	No	NA	NA	NA	NA	Agree	Disagree	Agree	Disagree	Agree	Disagree	Agree	Disagree	Disagree	Few days in a week
Pakwach	Dei	31	30 to 39	Male	Alur	NA	Catholic	NA	Primary	Married	Fisherman	More than 12 months	Owner	NA	50,000 to 100,000	Yes	Proper lifejacket wear practices Benefits of wearing lifejacket	No	Yes	No	No	Yes	No	No	NA	Today	No	Never	No	No	Very likely	Instruct them	NA	NA	No	NA	NA	NA	NA	Agree	Disagree	Agree	Disagree	Agree	Disagree	Agree	Disagree	Disagree	Daily
Pakwach	Dei	35	30 to 39	Male	Alur	NA	Anglican	NA	Primary	Married	Fisherman	More than 12 months	Owner	NA	Less than 50,000	No	NA	NA	NA	NA	NA	NA	No	No	NA	Today	No	Never	No	No	Very likely	Instruct them	NA	NA	No	NA	NA	NA	NA	Agree	Disagree	Agree	Disagree	Agree	Disagree	Agree	Disagree	Disagree	Daily
Pakwach	Dei	24	20 to 29	Male	Alur	NA	Catholic	NA	Secondary or higher	Married	Fisherman	More than 12 months	Renting	NA	50,000 to 100,000	No	NA	NA	NA	NA	NA	NA	Yes	Yes	Not seen	Less than a week ago	Yes	Always/every trip	Yes	Yes	NA	Instruct them	NA	NA	No	NA	NA	NA	NA	Agree	Disagree	Agree	Disagree	Agree	Disagree	Agree	Disagree	Disagree	Daily
Pakwach	Dei	22	20 to 29	Male	Alur	NA	Anglican	NA	Primary	Married	Fisherman	More than 12 months	Renting	NA	Less than 50,000	No	NA	NA	NA	NA	NA	NA	Yes	No	NA	Today	No	Rarely	No	No	Neither likely nor unlikely	Other, specify	Nothing	NA	No	NA	NA	NA	NA	Agree	Disagree	Disagree	Agree	Agree	Disagree	Agree	Disagree	Disagree	Daily
Pakwach	Panyimur	34	30 to 39	Male	Alur	NA	Catholic	NA	Secondary or higher	Married	Fisherman	More than 12 months	Renting	NA	Less than 50,000	Yes	Identifying a lifejacket fit for me Consequences of not wearing lifejacket Proper lifejacket wear practices Reminder to wear lifejacket	Yes	Yes	Yes	Yes	No	Yes	No	NA	Less than a week ago	Yes	Always/every trip	Yes	Yes	NA	Instruct them	NA	NA	Yes	Agree	Agree	Agree	Agree	Agree	Agree	Agree	Agree	Disagree	Disagree	Disagree	Disagree	Disagree	Few days in a week
Pakwach	Panyimur	30	30 to 39	Male	Alur	NA	Catholic	NA	Primary	Married	Transporter	More than 12 months	Renting	NA	50,000 to 100,000	Yes	Reminder to wear lifejacket Consequences of not wearing lifejacket Proper lifejacket wear practices Identifying a lifejacket fit for me	Yes	Yes	Yes	Yes	No	Yes	No	NA	Yesterday	Yes	Sometimes	No	No	Likely	Instruct them	NA	NA	No	NA	NA	NA	NA	Agree	Agree	Agree	Agree	Disagree	Disagree	Agree	Disagree	Disagree	Few days in a week
Pakwach	Panyimur	38	30 to 39	Male	Alur	NA	Pentecostal	NA	Primary	Married	Fisherman	More than 12 months	Renting	NA	Less than 50,000	Yes	Proper lifejacket wear practices Identifying a lifejacket fit for me Consequences of not wearing lifejacket	No	Yes	Yes	Yes	No	Yes	No	NA	Today	Yes	Always/every trip	Yes	Yes	NA	Instruct them	NA	NA	Yes	Agree	Agree	Agree	Agree	Agree	Agree	Agree	Agree	Agree	Disagree	Agree	Disagree	Disagree	Daily
Pakwach	Panyimur	40	40 to 49	Male	Alur	NA	Pentecostal	NA	Primary	Single	Fisherman	More than 12 months	Owner	NA	Less than 50,000	Yes	Reminder to wear lifejacket Proper lifejacket wear practices	Yes	Yes	No	No	No	Yes	Yes	Not seen	Yesterday	Yes	Always/every trip	Yes	Yes	NA	Instruct them	NA	NA	Yes	NA	NA	NA	NA	Agree	Agree	Agree	Agree	Agree	Disagree	Agree	Disagree	Disagree	Few days in a week
Pakwach	Panyimur	32	30 to 39	Male	Alur	NA	Catholic	NA	Primary	Married	Fisherman	More than 12 months	Renting	NA	Less than 50,000	Yes	Reminder to wear lifejacket Proper lifejacket wear practices	Yes	Yes	No	No	No	Yes	No	NA	More than a week ago	Yes	Sometimes	No	No	Likely	Instruct them	NA	NA	No	NA	NA	NA	NA	Agree	Disagree	Agree	Disagree	Disagree	Disagree	Agree	Disagree	Disagree	Infrequently (once a week)
Pakwach	Panyimur	26	20 to 29	Male	Mugungu	NA	Pentecostal	NA	Secondary or higher	Single	Fisherman	More than 12 months	Renting	NA	Less than 50,000	Yes	Reminder to wear lifejacket Proper lifejacket wear practices	Yes	Yes	No	No	No	Yes	Yes	Not seen	Yesterday	Yes	Always/every trip	Yes	Yes	NA	Instruct them	NA	NA	Yes	Agree	Agree	Agree	Agree	Disagree	Agree	Agree	Disagree	Agree	Disagree	Agree	Disagree	Disagree	Few days in a week
Pakwach	Panyimur	23	20 to 29	Male	Alur	NA	Muslim	NA	Primary	Married	Fisherman	More than 12 months	Renting	NA	Less than 50,000	Yes	Reminder to wear lifejacket Proper lifejacket wear practices	Yes	Yes	No	No	No	Yes	Yes	Not seen	Yesterday	Yes	Always/every trip	Yes	Yes	NA	Instruct them	NA	NA	Yes	NA	NA	NA	NA	Agree	Agree	Agree	Agree	Agree	Disagree	Disagree	Disagree	Disagree	Daily
Pakwach	Panyimur	25	20 to 29	Male	Alur	NA	Other	Lampukwaru	Primary	Married	Fisherman	More than 12 months	Renting	NA	Less than 50,000	Yes	Proper lifejacket wear practices	No	Yes	No	No	No	Yes	No	NA	Today	No	Sometimes	No	No	Likely	Instruct them	NA	NA	No	NA	NA	NA	NA	Agree	Disagree	Agree	Agree	Agree	Disagree	Agree	Agree	Disagree	Few days in a week
Pakwach	Panyimur	27	20 to 29	Male	Alur	NA	Catholic	NA	Primary	Single	Fisherman	More than 12 months	Renting	NA	Less than 50,000	No	NA	NA	NA	NA	NA	NA	No	Yes	Seen	Today	No	Sometimes	No	Yes	NA	Instruct them	NA	NA	Yes	Agree	Agree	Agree	Agree	Agree	Agree	Agree	Disagree	Agree	Disagree	Agree	Disagree	Disagree	Daily
Pakwach	Panyimur	34	30 to 39	Male	Mugungu	NA	Anglican	NA	Secondary or higher	Married	Fisherman	More than 12 months	Owner	NA	50,000 to 100,000	Yes	Proper lifejacket wear practices Consequences of not wearing lifejacket	No	Yes	No	Yes	No	Yes	Yes	Seen	Today	Yes	Most of the time	No	Yes	NA	Instruct them	NA	NA	Yes	Agree	Agree	Agree	Agree	Agree	Agree	Agree	Agree	Agree	Disagree	Disagree	Agree	Disagree	Daily
Pakwach	Panyimur	30	30 to 39	Male	Alur	NA	Catholic	NA	Primary	Single	Fisherman	More than 12 months	Renting	NA	Less than 50,000	No	NA	NA	NA	NA	NA	NA	No	No	NA	Yesterday	No	Sometimes	No	No	Likely	Instruct them	NA	NA	No	NA	NA	NA	NA	Agree	Agree	Agree	Agree	Agree	Agree	Agree	Agree	Disagree	Daily
Pakwach	Panyimur	54	50 and above	Male	Alur	NA	Catholic	NA	Primary	Married	Fisherman	More than 12 months	Renting	NA	Less than 50,000	Yes	Proper lifejacket wear practices Reminder to wear lifejacket Identifying a lifejacket fit for me	Yes	Yes	Yes	No	No	Yes	No	NA	Today	Yes	Always/every trip	Yes	Yes	NA	Instruct them	NA	NA	Yes	Agree	Agree	Agree	Agree	Agree	Agree	Agree	Agree	Agree	Disagree	Agree	Disagree	Disagree	Daily
Pakwach	Panyimur	35	30 to 39	Male	Alur	NA	Catholic	NA	Primary	Married	Fisherman	More than 12 months	Renting	NA	Less than 50,000	Yes	Reminder to wear lifejacket Identifying a lifejacket fit for me Benefits of wearing lifejacket Proper lifejacket wear practices Consequences of not wearing lifejacket	Yes	Yes	Yes	Yes	Yes	Yes	No	NA	Today	Yes	Always/every trip	Yes	Yes	NA	Instruct them	NA	NA	Yes	Agree	Agree	Agree	Agree	Agree	Agree	Agree	Agree	Agree	Agree	Agree	Disagree	Disagree	Daily
Pakwach	Panyimur	45	40 to 49	Male	Alur	NA	Catholic	NA	Primary	Married	Fisherman	More than 12 months	Renting	NA	Less than 50,000	Yes	Reminder to wear lifejacket Proper lifejacket wear practices Identifying a lifejacket fit for me Consequences of not wearing lifejacket Benefits of wearing lifejacket	Yes	Yes	Yes	Yes	Yes	No	No	NA	Today	Yes	Always/every trip	Yes	Yes	NA	Instruct them	NA	NA	Yes	Agree	Agree	Agree	Agree	Agree	Agree	Agree	Agree	Agree	Disagree	Agree	Agree	Disagree	Few days in a week
Pakwach	Panyimur	32	30 to 39	Male	Alur	NA	Catholic	NA	Primary	Married	Fisherman	More than 12 months	Renting	NA	Less than 50,000	Yes	Reminder to wear lifejacket Identifying a lifejacket fit for me Consequences of not wearing lifejacket Proper lifejacket wear practices	Yes	Yes	Yes	Yes	No	No	No	NA	Less than a week ago	Yes	Always/every trip	Yes	Yes	NA	Instruct them	NA	NA	No	NA	NA	NA	NA	Agree	Agree	Agree	Disagree	Agree	Disagree	Agree	Disagree	Disagree	Infrequently (once a week)
Pakwach	Panyimur	34	30 to 39	Male	Alur	NA	Catholic	NA	Primary	Single	Fisherman	More than 12 months	Renting	NA	Less than 50,000	Yes	Reminder to wear lifejacket Consequences of not wearing lifejacket Identifying a lifejacket fit for me Proper lifejacket wear practices	Yes	Yes	Yes	Yes	No	Yes	No	NA	More than a week ago	Yes	Always/every trip	Yes	Yes	NA	Instruct them	NA	NA	No	NA	NA	NA	NA	Agree	Agree	Agree	Agree	Agree	Disagree	Agree	Agree	Disagree	Infrequently (once a week)
Pakwach	Panyimur	38	30 to 39	Male	Alur	NA	Catholic	NA	Secondary or higher	Married	Fisherman	More than 12 months	Owner	NA	Less than 50,000	Yes	Reminder to wear lifejacket Benefits of wearing lifejacket Proper lifejacket wear practices	Yes	Yes	No	No	Yes	Yes	No	NA	More than a week ago	Yes	Always/every trip	Yes	Yes	NA	Stop them from boarding	NA	NA	No	NA	NA	NA	NA	Agree	Disagree	Agree	Agree	Agree	Disagree	Disagree	Disagree	Disagree	Few days in a week
Pakwach	Panyimur	34	30 to 39	Male	Alur	NA	Pentecostal	NA	Primary	Married	Fisherman	More than 12 months	Owner	NA	Less than 50,000	No	NA	NA	NA	NA	NA	NA	No	No	NA	Less than a week ago	No	Rarely	No	No	Very likely	Instruct them	NA	NA	No	NA	NA	NA	NA	Agree	Disagree	Agree	Disagree	Agree	Disagree	Agree	Disagree	Disagree	Few days in a week
Pakwach	Panyimur	32	30 to 39	Male	Alur	NA	Catholic	NA	Secondary or higher	Married	Fisherman	More than 12 months	Owner	NA	Less than 50,000	Yes	Benefits of wearing lifejacket Proper lifejacket wear practices Reminder to wear lifejacket	Yes	Yes	No	No	Yes	Yes	Yes	Not seen	Today	Yes	Always/every trip	Yes	Yes	NA	Instruct them	NA	NA	No	NA	NA	NA	NA	Agree	Disagree	Agree	Agree	Agree	Disagree	Disagree	Disagree	Disagree	Few days in a week
Pakwach	Panyimur	38	30 to 39	Male	Alur	NA	Pentecostal	NA	Primary	Married	Fisherman	More than 12 months	Owner	NA	Less than 50,000	No	NA	NA	NA	NA	NA	NA	Yes	No	NA	Yesterday	Yes	Always/every trip	Yes	Yes	NA	Instruct them	NA	NA	No	NA	NA	NA	NA	Agree	Disagree	Agree	Agree	Agree	Disagree	Agree	Disagree	Disagree	Few days in a week
Pakwach	Panyimur	34	30 to 39	Male	Mugungu	NA	Pentecostal	NA	Secondary or higher	Single	Fisherman	More than 12 months	Owner	NA	Less than 50,000	Yes	Proper lifejacket wear practices Benefits of wearing lifejacket	No	Yes	No	No	Yes	Yes	No	NA	Today	Yes	Sometimes	No	Yes	NA	Instruct them	NA	NA	No	NA	NA	NA	NA	Agree	Disagree	Agree	Agree	Agree	Disagree	Agree	Agree	Disagree	Few days in a week
Pakwach	Panyimur	35	30 to 39	Male	Alur	NA	Pentecostal	NA	Primary	Married	Fisherman	More than 12 months	Owner	NA	Less than 50,000	Yes	Benefits of wearing lifejacket Proper lifejacket wear practices Reminder to wear lifejacket	Yes	Yes	No	No	Yes	Yes	Yes	Not seen	Yesterday	Yes	Always/every trip	Yes	Yes	NA	Instruct them	NA	NA	No	NA	NA	NA	NA	Agree	Disagree	Agree	Agree	Agree	Disagree	Agree	Disagree	Disagree	Few days in a week
Pakwach	Panyimur	25	20 to 29	Male	Alur	NA	Catholic	NA	Primary	Single	Fisherman	More than 12 months	Owner	NA	Less than 50,000	No	NA	NA	NA	NA	NA	NA	Yes	No	NA	Yesterday	Yes	Sometimes	No	Yes	NA	Instruct them	NA	NA	No	NA	NA	NA	NA	Agree	Disagree	Agree	Agree	Agree	Disagree	Agree	Disagree	Disagree	Few days in a week
Pakwach	Panyimur	34	30 to 39	Male	Alur	NA	Pentecostal	NA	Primary	Married	Fisherman	More than 12 months	Owner	NA	50,000 to 100,000	Yes	Reminder to wear lifejacket Proper lifejacket wear practices Benefits of wearing lifejacket	Yes	Yes	No	No	Yes	Yes	No	NA	Today	No	Rarely	No	Yes	NA	Instruct them	NA	NA	No	NA	NA	NA	NA	Agree	Disagree	Agree	Disagree	Agree	Disagree	Agree	Disagree	Disagree	Few days in a week
Pakwach	Panyimur	35	30 to 39	Male	Alur	NA	Pentecostal	NA	Primary	Married	Fisherman	More than 12 months	Renting	NA	Less than 50,000	No	NA	NA	NA	NA	NA	NA	No	No	NA	Today	No	Never	No	No	Very likely	Instruct them	NA	NA	No	NA	NA	NA	NA	Agree	Disagree	Agree	Agree	Agree	Disagree	Agree	Disagree	Disagree	Few days in a week
Pakwach	Panyimur	33	30 to 39	Male	Alur	NA	Catholic	NA	Primary	Married	Fisherman	More than 12 months	Renting	NA	Less than 50,000	Yes	Proper lifejacket wear practices Benefits of wearing lifejacket	No	Yes	No	No	Yes	Yes	Yes	Not seen	Today	Yes	Always/every trip	Yes	Yes	NA	Instruct them	NA	NA	No	NA	NA	NA	NA	Agree	Disagree	Agree	Agree	Agree	Disagree	Disagree	Disagree	Disagree	Few days in a week
Pakwach	Panyimur	22	20 to 29	Male	Alur	NA	Catholic	NA	Primary	Married	Fisherman	More than 12 months	Owner	NA	50,000 to 100,000	No	NA	NA	NA	NA	NA	NA	Yes	No	NA	Less than a week ago	No	Never	No	No	Very likely	Instruct them	NA	NA	No	NA	NA	NA	NA	Agree	Disagree	Agree	Agree	Agree	Disagree	Agree	Disagree	Disagree	Few days in a week
Pakwach	Panyimur	35	30 to 39	Male	Alur	NA	Catholic	NA	Primary	Married	Fisherman	More than 12 months	Owner	NA	Less than 50,000	Yes	Reminder to wear lifejacket Proper lifejacket wear practices	Yes	Yes	No	No	No	Yes	Yes	Not seen	Yesterday	Yes	Always/every trip	Yes	Yes	NA	Instruct them	NA	NA	Yes	NA	NA	NA	NA	Agree	Disagree	Agree	Disagree	Agree	Disagree	Agree	Disagree	Disagree	Few days in a week
Pakwach	Panyimur	21	20 to 29	Male	Alur	NA	Catholic	NA	Primary	Single	Fisherman	More than 12 months	Owner	NA	50,000 to 100,000	Yes	Proper lifejacket wear practices Benefits of wearing lifejacket	No	Yes	No	No	Yes	Yes	Yes	Not seen	Yesterday	Yes	Always/every trip	Yes	Yes	NA	Stop them from boarding	NA	NA	No	NA	NA	NA	NA	Agree	Disagree	Agree	Agree	Agree	Disagree	Agree	Disagree	Disagree	Few days in a week
Pakwach	Panyimur	35	30 to 39	Male	Alur	NA	Catholic	NA	Primary	Married	Fisherman	More than 12 months	Renting	NA	Less than 50,000	Yes	Proper lifejacket wear practices Benefits of wearing lifejacket	No	Yes	No	No	Yes	Yes	No	NA	Today	No	Never	No	No	Very likely	Instruct them	NA	NA	No	NA	NA	NA	NA	Agree	Disagree	Agree	Disagree	Agree	Disagree	Agree	Disagree	Disagree	Few days in a week
Pakwach	Panyimur	32	30 to 39	Male	Alur	NA	Catholic	NA	Primary	Married	Fisherman	More than 12 months	Owner	NA	Less than 50,000	Yes	Reminder to wear lifejacket Proper lifejacket wear practices Benefits of wearing lifejacket	Yes	Yes	No	No	Yes	Yes	No	NA	Less than a week ago	No	Never	No	No	Very likely	Instruct them	NA	NA	No	NA	NA	NA	NA	Agree	Disagree	Agree	Disagree	Agree	Disagree	Agree	Disagree	Disagree	Few days in a week
Pakwach	Panyimur	23	20 to 29	Male	Alur	NA	Muslim	NA	Secondary or higher	Married	Fisherman	More than 12 months	Owner	NA	Less than 50,000	Yes	Reminder to wear lifejacket Proper lifejacket wear practices	Yes	Yes	No	No	No	Yes	Yes	Not seen	Yesterday	Yes	Always/every trip	Yes	Yes	NA	Instruct them	NA	NA	Yes	NA	NA	NA	NA	Agree	Disagree	Agree	Disagree	Agree	Disagree	Agree	Disagree	Disagree	Few days in a week
Pakwach	Panyimur	25	20 to 29	Male	Alur	NA	Catholic	NA	Primary	Married	Fisherman	More than 12 months	Renting	NA	Less than 50,000	No	NA	NA	NA	NA	NA	NA	Yes	No	NA	Today	Yes	Sometimes	No	Yes	NA	Instruct them	NA	NA	No	NA	NA	NA	NA	Agree	Disagree	Agree	Disagree	Agree	Disagree	Agree	Disagree	Disagree	Few days in a week
Pakwach	Panyimur	60	50 and above	Male	Alur	NA	Catholic	NA	Primary	Married	Fisherman	More than 12 months	Owner	NA	Less than 50,000	Yes	Reminder to wear lifejacket Proper lifejacket wear practices Benefits of wearing lifejacket	Yes	Yes	No	No	Yes	Yes	Yes	Seen	Today	Yes	Always/every trip	Yes	Yes	NA	Instruct them	NA	NA	No	NA	NA	NA	NA	Agree	Disagree	Agree	Agree	Agree	Agree	Agree	Disagree	Disagree	Few days in a week
Pakwach	Panyimur	22	20 to 29	Male	Alur	NA	Catholic	NA	Primary	Single	Fisherman	More than 12 months	Owner	NA	Less than 50,000	Yes	Reminder to wear lifejacket Proper lifejacket wear practices	Yes	Yes	No	No	No	Yes	Yes	Not seen	Yesterday	Yes	Always/every trip	Yes	Yes	NA	Instruct them	NA	NA	Yes	NA	NA	NA	NA	Agree	Disagree	Disagree	Agree	Agree	Disagree	Agree	Disagree	Disagree	Daily
Pakwach	Panyimur	27	20 to 29	Male	Alur	NA	Muslim	NA	None	Married	Fisherman	More than 12 months	Renting	NA	50,000 to 100,000	No	NA	NA	NA	NA	NA	NA	Yes	No	NA	Yesterday	No	Sometimes	No	No	Very likely	Instruct them	NA	NA	No	NA	NA	NA	NA	Agree	Disagree	Agree	Disagree	Agree	Disagree	Agree	Disagree	Disagree	Few days in a week
Pakwach	Panyimur	37	30 to 39	Male	Alur	NA	Catholic	NA	Primary	Married	Fisherman	More than 12 months	Owner	NA	50,000 to 100,000	Yes	Reminder to wear lifejacket Proper lifejacket wear practices	Yes	Yes	No	No	No	Yes	Yes	Not seen	Yesterday	Yes	Always/every trip	Yes	Yes	NA	Instruct them	NA	NA	Yes	NA	NA	NA	NA	Disagree	Disagree	Agree	Agree	Agree	Disagree	Agree	Disagree	Disagree	Few days in a week
Pakwach	Panyimur	43	40 to 49	Male	Alur	NA	Anglican	NA	Secondary or higher	Married	Fisherman	More than 12 months	Owner	NA	50,000 to 100,000	Yes	Identifying a lifejacket fit for me Benefits of wearing lifejacket Consequences of not wearing lifejacket Reminder to wear lifejacket	Yes	No	Yes	Yes	Yes	Yes	No	NA	Today	No	Sometimes	No	Yes	NA	Other, specify	Doesn't	NA	Yes	Neither agree nor disagree	Disagree	Disagree	Agree	Agree	Agree	Agree	Agree	Agree	Disagree	Agree	Disagree	Agree	Daily
Pakwach	Panyimur	32	30 to 39	Male	Alur	NA	Catholic	NA	Primary	Married	Fisherman	More than 12 months	Owner	NA	50,000 to 100,000	No	NA	NA	NA	NA	NA	NA	Yes	No	NA	Today	No	Rarely	No	Yes	NA	Other, specify	Doesn't	NA	Yes	Neither agree nor disagree	Disagree	Disagree	Disagree	Agree	Disagree	Agree	Agree	Agree	Disagree	Agree	Disagree	Agree	Few days in a week
Pakwach	Panyimur	48	40 to 49	Male	Munyoro/Mutooro	NA	Catholic	NA	Primary	Married	Fisherman	More than 12 months	Owner	NA	50,000 to 100,000	Yes	Reminder to wear lifejacket Proper lifejacket wear practices	Yes	Yes	No	No	No	Yes	Yes	Not seen	Yesterday	Yes	Always/every trip	Yes	Yes	NA	Instruct them	NA	NA	Yes	NA	NA	NA	NA	Agree	Disagree	Disagree	Disagree	Agree	Agree	Agree	Disagree	Agree	Daily
Pakwach	Panyimur	28	20 to 29	Male	Alur	NA	Catholic	NA	Primary	Married	Fisherman	More than 12 months	Renting	NA	Less than 50,000	Yes	Reminder to wear lifejacket	Yes	No	No	No	No	No	Yes	Not seen	Today	Yes	Always/every trip	Yes	Yes	NA	Instruct them	NA	NA	Yes	Neither agree nor disagree	Agree	Agree	Agree	Agree	Disagree	Agree	Agree	Agree	Disagree	Agree	Disagree	Agree	Daily
Pakwach	Panyimur	46	40 to 49	Male	Alur	NA	Muslim	NA	Primary	Married	Fisherman	More than 12 months	Owner	NA	Less than 50,000	Yes	Consequences of not wearing lifejacket Benefits of wearing lifejacket Proper lifejacket wear practices	No	Yes	No	Yes	Yes	Yes	Yes	Not seen	Yesterday	Yes	Sometimes	No	Yes	NA	Instruct them	NA	NA	Yes	Neither agree nor disagree	Disagree	Disagree	Agree	Agree	Disagree	Agree	Agree	Agree	Disagree	Disagree	Disagree	Agree	Daily
Pakwach	Panyimur	45	40 to 49	Male	Alur	NA	Muslim	NA	Primary	Married	Fisherman	More than 12 months	Renting	NA	101,000 to 200,000	Yes	Reminder to wear lifejacket Proper lifejacket wear practices	Yes	Yes	No	No	No	Yes	Yes	Not seen	Yesterday	Yes	Always/every trip	Yes	Yes	NA	Instruct them	NA	NA	Yes	NA	NA	NA	NA	Disagree	Disagree	Agree	Agree	Agree	Disagree	Agree	Disagree	Agree	Daily
Pakwach	Panyimur	26	20 to 29	Male	Alur	NA	Muslim	NA	Primary	Married	Fisherman	More than 12 months	Owner	NA	50,000 to 100,000	Yes	Reminder to wear lifejacket Consequences of not wearing lifejacket Benefits of wearing lifejacket	Yes	No	No	Yes	Yes	No	No	NA	Yesterday	No	Rarely	No	Yes	NA	Instruct them	NA	NA	Yes	Neither agree nor disagree	Agree	Disagree	Disagree	Agree	Disagree	Agree	Disagree	Agree	Disagree	Agree	Disagree	Agree	Few days in a week
Pakwach	Panyimur	50	50 and above	Male	Alur	NA	Catholic	NA	Primary	Married	Fisherman	More than 12 months	Renting	NA	Less than 50,000	No	NA	NA	NA	NA	NA	NA	Yes	Yes	Not seen	Today	Yes	Most of the time	No	Yes	NA	Instruct them	NA	NA	Yes	Neither agree nor disagree	Disagree	Disagree	Disagree	Agree	Disagree	Agree	Agree	Agree	Disagree	Disagree	Disagree	Disagree	Few days in a week
Pakwach	Panyimur	28	20 to 29	Male	Alur	NA	Catholic	NA	Primary	Married	Fisherman	More than 12 months	Owner	NA	50,000 to 100,000	Yes	Benefits of wearing lifejacket Consequences of not wearing lifejacket	No	No	No	Yes	Yes	Yes	Yes	Not seen	More than a week ago	Yes	Most of the time	No	Yes	NA	Instruct them	NA	NA	Yes	Neither agree nor disagree	Disagree	Disagree	Agree	Agree	Agree	Agree	Agree	Agree	Disagree	Disagree	Disagree	Agree	Daily
Pakwach	Panyimur	54	50 and above	Male	Alur	NA	Catholic	NA	Primary	Married	Fisherman	More than 12 months	Owner	NA	Less than 50,000	Yes	Reminder to wear lifejacket Proper lifejacket wear practices	Yes	Yes	No	No	No	Yes	Yes	Not seen	Yesterday	Yes	Always/every trip	Yes	Yes	NA	Instruct them	NA	NA	Yes	NA	NA	NA	NA	Agree	Disagree	Agree	Disagree	Agree	Disagree	Disagree	Disagree	Agree	Few days in a week
Pakwach	Panyimur	23	20 to 29	Male	Alur	NA	Anglican	NA	Primary	Married	Fisherman	More than 12 months	Owner	NA	Less than 50,000	Yes	Reminder to wear lifejacket Identifying a lifejacket fit for me Benefits of wearing lifejacket	Yes	No	Yes	No	Yes	Yes	Yes	Not seen	Today	No	Most of the time	No	Yes	NA	Instruct them	NA	NA	No	NA	NA	NA	NA	Agree	Disagree	Disagree	Disagree	Agree	Disagree	Disagree	Disagree	Agree	Daily
Pakwach	Panyimur	23	20 to 29	Male	Alur	NA	Catholic	NA	Primary	Married	Fisherman	More than 12 months	Owner	NA	Less than 50,000	Yes	Reminder to wear lifejacket Proper lifejacket wear practices	Yes	Yes	No	No	No	Yes	Yes	Not seen	Yesterday	Yes	Always/every trip	Yes	Yes	NA	Instruct them	NA	NA	Yes	NA	NA	NA	NA	Agree	Disagree	Agree	Agree	Agree	Disagree	Agree	Disagree	Agree	Daily
Pakwach	Panyimur	41	40 to 49	Male	Alur	NA	Pentecostal	NA	Primary	Married	Fisherman	More than 12 months	Owner	NA	Less than 50,000	Yes	Reminder to wear lifejacket Proper lifejacket wear practices	Yes	Yes	No	No	No	Yes	Yes	Not seen	Yesterday	Yes	Always/every trip	Yes	Yes	NA	Instruct them	NA	NA	Yes	NA	NA	NA	NA	Agree	Disagree	Agree	Agree	Agree	Disagree	Disagree	Disagree	Agree	Daily
Pakwach	Panyimur	34	30 to 39	Male	Alur	NA	Catholic	NA	Primary	Married	Fisherman	More than 12 months	Renting	NA	50,000 to 100,000	Yes	Benefits of wearing lifejacket	No	No	No	No	Yes	No	Yes	Not seen	Today	Yes	Always/every trip	Yes	Yes	NA	Other, specify	Doesn't	NA	Yes	Neither agree nor disagree	Disagree	Disagree	Disagree	Agree	Disagree	Agree	Disagree	Agree	Disagree	Agree	Disagree	Agree	Daily
Pakwach	Panyimur	37	30 to 39	Male	Alur	NA	Catholic	NA	Primary	Married	Fisherman	More than 12 months	Owner	NA	Less than 50,000	Yes	Benefits of wearing lifejacket Reminder to wear lifejacket Consequences of not wearing lifejacket Identifying a lifejacket fit for me Proper lifejacket wear practices	Yes	Yes	Yes	Yes	Yes	No	No	NA	Today	Yes	Always/every trip	Yes	Yes	NA	Instruct them	NA	NA	Yes	Neither agree nor disagree	Neither agree nor disagree	Disagree	Agree	Disagree	Disagree	Agree	Disagree	Agree	Disagree	Agree	Disagree	Agree	Daily
Pakwach	Panyimur	50	50 and above	Male	Alur	NA	Catholic	NA	Primary	Married	Fisherman	More than 12 months	Renting	NA	50,000 to 100,000	Yes	Benefits of wearing lifejacket Proper lifejacket wear practices	No	Yes	No	No	Yes	Yes	Yes	Seen	Less than a week ago	Yes	Always/every trip	Yes	Yes	NA	Instruct them	NA	NA	Yes	Neither agree nor disagree	Agree	Disagree	Agree	Agree	Disagree	Agree	Agree	Agree	Disagree	Agree	Disagree	Disagree	Few days in a week
Pakwach	Panyimur	28	20 to 29	Male	Alur	NA	Other	Church of God	Secondary or higher	Married	Fisherman	More than 12 months	Owner	NA	50,000 to 100,000	Yes	Reminder to wear lifejacket Proper lifejacket wear practices	Yes	Yes	No	No	No	Yes	Yes	Not seen	Yesterday	Yes	Always/every trip	Yes	Yes	NA	Instruct them	NA	NA	Yes	NA	NA	NA	NA	Agree	Disagree	Agree	Agree	Agree	Disagree	Disagree	Disagree	Disagree	Few days in a week
Pakwach	Panyimur	48	40 to 49	Male	Alur	NA	Catholic	NA	Primary	Married	Fisherman	More than 12 months	Owner	NA	50,000 to 100,000	Yes	Benefits of wearing lifejacket Proper lifejacket wear practices	No	Yes	No	No	Yes	No	Yes	Not seen	Today	Yes	Always/every trip	Yes	Yes	NA	Instruct them	NA	NA	Yes	Neither agree nor disagree	Disagree	Disagree	Agree	Agree	Disagree	Agree	Agree	Agree	Disagree	Disagree	Disagree	Disagree	Daily
Pakwach	Panyimur	52	50 and above	Male	Mugungu	NA	Anglican	NA	Primary	Married	Fisherman	More than 12 months	Owner	NA	Less than 50,000	No	NA	NA	NA	NA	NA	NA	Yes	Yes	Not seen	Less than a week ago	Yes	Always/every trip	Yes	Yes	NA	Instruct them	NA	NA	No	NA	NA	NA	NA	Agree	Disagree	Agree	Agree	Agree	Disagree	Disagree	Disagree	Disagree	Few days in a week
Pakwach	Panyimur	34	30 to 39	Male	Alur	NA	Anglican	NA	Primary	Married	Fisherman	More than 12 months	Owner	NA	Less than 50,000	Yes	Benefits of wearing lifejacket Proper lifejacket wear practices	No	Yes	No	No	Yes	No	Yes	Not seen	Today	Yes	Always/every trip	Yes	Yes	NA	Instruct them	NA	NA	Yes	Disagree	Disagree	Disagree	Agree	Agree	Disagree	Agree	Agree	Agree	Disagree	Agree	Disagree	Disagree	Daily
Pakwach	Panyimur	32	30 to 39	Male	Alur	NA	Catholic	NA	Primary	Married	Fisherman	More than 12 months	Owner	NA	Less than 50,000	Yes	Benefits of wearing lifejacket Proper lifejacket wear practices	No	Yes	No	No	Yes	Yes	Yes	Not seen	Today	Yes	Always/every trip	Yes	Yes	NA	Instruct them	NA	NA	Yes	Disagree	Disagree	Disagree	Agree	Agree	Disagree	Agree	Agree	Agree	Disagree	Agree	Disagree	Disagree	Daily
Buliisa	Bugoigo	29	20 to 29	Male	Alur	NA	Other	Traditionalist	Primary	Married	Fisherman	More than 12 months	Renting	NA	50,000 to 100,000	No	NA	NA	NA	NA	NA	NA	Yes	No	NA	Less than a week ago	No	Never	No	No	Very likely	Instruct them	NA	NA	No	NA	NA	NA	NA	Agree	Disagree	Disagree	Disagree	Agree	Disagree	Agree	Disagree	Disagree	Few days in a week
Buliisa	Bugoigo	27	20 to 29	Male	Alur	NA	Catholic	NA	Primary	Married	Fisherman	More than 12 months	Renting	NA	Less than 50,000	No	NA	NA	NA	NA	NA	NA	Yes	No	NA	Yesterday	No	Never	No	No	Very likely	Instruct them	NA	NA	No	NA	NA	NA	NA	Agree	Disagree	Disagree	Disagree	Agree	Disagree	Agree	Disagree	Disagree	Few days in a week
Buliisa	Bugoigo	24	20 to 29	Male	Alur	NA	Anglican	NA	Primary	Single	Fisherman	More than 12 months	Owner	NA	Less than 50,000	No	NA	NA	NA	NA	NA	NA	Yes	No	NA	Yesterday	No	Never	No	No	Very likely	Instruct them	NA	NA	No	NA	NA	NA	NA	Agree	Disagree	Agree	Agree	Agree	Disagree	Agree	Disagree	Disagree	Few days in a week
Buliisa	Bugoigo	22	20 to 29	Male	Alur	NA	Anglican	NA	Primary	Married	Fisherman	More than 12 months	Renting	NA	50,000 to 100,000	Yes	Reminder to wear lifejacket Benefits of wearing lifejacket	Yes	No	No	No	Yes	Yes	No	NA	Today	No	Never	No	No	Very likely	Instruct them	NA	NA	No	NA	NA	NA	NA	Agree	Disagree	Agree	Agree	Agree	Disagree	Disagree	Disagree	Disagree	Few days in a week
Buliisa	Bugoigo	19	Less than 20	Male	Alur	NA	Catholic	NA	Primary	Single	Fisherman	More than 12 months	Renting	NA	Less than 50,000	No	NA	NA	NA	NA	NA	NA	Yes	No	NA	Today	No	Never	No	No	Very likely	Instruct them	NA	NA	No	NA	NA	NA	NA	Agree	Disagree	Disagree	Agree	Agree	Disagree	Agree	Disagree	Disagree	Few days in a week
Buliisa	Bugoigo	28	20 to 29	Male	Alur	NA	Catholic	NA	Primary	Married	Fisherman	More than 12 months	Owner	NA	50,000 to 100,000	No	NA	NA	NA	NA	NA	NA	Yes	No	NA	Yesterday	No	Never	No	No	Very likely	Instruct them	NA	NA	No	NA	NA	NA	NA	Agree	Disagree	Agree	Disagree	Agree	Disagree	Disagree	Disagree	Disagree	Few days in a week
Buliisa	Bugoigo	48	40 to 49	Male	Alur	NA	Anglican	NA	Secondary or higher	Married	Fisherman	More than 12 months	Owner	NA	50,000 to 100,000	Yes	Benefits of wearing lifejacket Proper lifejacket wear practices Reminder to wear lifejacket	Yes	Yes	No	No	Yes	Yes	No	NA	More than a week ago	No	Never	No	No	Very likely	Instruct them	NA	NA	No	NA	NA	NA	NA	Agree	Disagree	Agree	Disagree	Agree	Disagree	Agree	Disagree	Disagree	Infrequently (once a week)
Buliisa	Bugoigo	24	20 to 29	Male	Munyoro/Mutooro	NA	Muslim	NA	Secondary or higher	Married	Fisherman	More than 12 months	Renting	NA	Less than 50,000	No	NA	NA	NA	NA	NA	NA	Yes	Yes	Not seen	Today	Yes	Sometimes	No	Yes	NA	Instruct them	NA	NA	No	NA	NA	NA	NA	Agree	Disagree	Agree	Agree	Agree	Disagree	Agree	Disagree	Disagree	Few days in a week
Buliisa	Bugoigo	33	30 to 39	Male	Alur	NA	Muslim	NA	Primary	Married	Fisherman	More than 12 months	Owner	NA	50,000 to 100,000	Yes	Proper lifejacket wear practices Benefits of wearing lifejacket Reminder to wear lifejacket	Yes	Yes	No	No	Yes	Yes	Yes	Not seen	Yesterday	No	Sometimes	No	Yes	NA	Instruct them	NA	NA	No	NA	NA	NA	NA	Agree	Disagree	Agree	Agree	Agree	Disagree	Agree	Disagree	Disagree	Few days in a week
Buliisa	Bugoigo	24	20 to 29	Male	Alur	NA	Anglican	NA	Secondary or higher	Married	Fisherman	More than 12 months	Owner	NA	Less than 50,000	Yes	Proper lifejacket wear practices Benefits of wearing lifejacket	No	Yes	No	No	Yes	Yes	Yes	Not seen	Less than a week ago	Yes	Always/every trip	Yes	Yes	NA	Instruct them	NA	NA	No	NA	NA	NA	NA	Disagree	Disagree	Agree	Agree	Agree	Disagree	Agree	Disagree	Disagree	Few days in a week
Buliisa	Bugoigo	52	50 and above	Male	Mugungu	NA	Anglican	NA	Primary	Married	Fisherman	More than 12 months	Owner	NA	50,000 to 100,000	Yes	Reminder to wear lifejacket Proper lifejacket wear practices Benefits of wearing lifejacket	Yes	Yes	No	No	Yes	No	Yes	Not seen	More than a week ago	Yes	Sometimes	No	Yes	NA	Instruct them	NA	NA	No	NA	NA	NA	NA	Disagree	Disagree	Agree	Disagree	Agree	Disagree	Agree	Disagree	Disagree	Few days in a week
Buliisa	Bugoigo	20	20 to 29	Male	Mugungu	NA	Anglican	NA	Primary	Married	Fisherman	More than 12 months	Renting	NA	50,000 to 100,000	No	NA	NA	NA	NA	NA	NA	Yes	No	NA	More than a week ago	No	Never	No	No	Very likely	Instruct them	NA	NA	No	NA	NA	NA	NA	Agree	Disagree	Agree	Disagree	Agree	Disagree	Agree	Disagree	Disagree	Few days in a week
Buliisa	Bugoigo	22	20 to 29	Male	Other	Langi	Anglican	NA	Primary	Single	Fisherman	More than 12 months	Owner	NA	50,000 to 100,000	Yes	Reminder to wear lifejacket Benefits of wearing lifejacket	Yes	No	No	No	Yes	Yes	No	NA	Less than a week ago	No	Never	No	No	Very likely	Instruct them	NA	NA	No	NA	NA	NA	NA	Agree	Disagree	Agree	Disagree	Agree	Disagree	Agree	Disagree	Disagree	Few days in a week
Buliisa	Bugoigo	23	20 to 29	Male	Mugungu	NA	Anglican	NA	Primary	Married	Fisherman	More than 12 months	Owner	NA	Less than 50,000	No	NA	NA	NA	NA	NA	NA	Yes	No	NA	More than a week ago	No	Never	No	No	Very likely	Instruct them	NA	NA	No	NA	NA	NA	NA	Agree	Disagree	Disagree	Disagree	Agree	Disagree	Agree	Disagree	Disagree	Few days in a week
Buliisa	Bugoigo	39	30 to 39	Male	Alur	NA	Catholic	NA	Primary	Married	Transporter	More than 12 months	Renting	NA	50,000 to 100,000	Yes	Identifying a lifejacket fit for me Benefits of wearing lifejacket	No	No	Yes	No	Yes	Yes	No	NA	More than a week ago	No	Never	No	No	Very likely	Instruct them	NA	NA	No	NA	NA	NA	NA	Agree	Disagree	Agree	Disagree	Disagree	Disagree	Agree	Disagree	Disagree	Infrequently (once a week)
Buliisa	Bugoigo	26	20 to 29	Male	Alur	NA	Anglican	NA	Primary	Single	Fisherman	More than 12 months	Renting	NA	Less than 50,000	Yes	Benefits of wearing lifejacket Identifying a lifejacket fit for me	No	No	Yes	No	Yes	No	Yes	Not seen	Yesterday	Yes	Sometimes	No	Yes	NA	Instruct them	NA	NA	No	NA	NA	NA	NA	Agree	Disagree	Agree	Agree	Agree	Disagree	Agree	Disagree	Disagree	Few days in a week
Buliisa	Bugoigo	26	20 to 29	Male	Alur	NA	Catholic	NA	Primary	Married	Fisherman	More than 12 months	Renting	NA	Less than 50,000	Yes	Reminder to wear lifejacket Benefits of wearing lifejacket	Yes	No	No	No	Yes	No	No	NA	More than a week ago	No	Rarely	No	No	Very likely	Instruct them	NA	NA	No	NA	NA	NA	NA	Agree	Disagree	Agree	Disagree	Disagree	Disagree	Agree	Disagree	Disagree	Few days in a week
Buliisa	Bugoigo	54	50 and above	Male	Alur	NA	Catholic	NA	Primary	Married	Fisherman	More than 12 months	Owner	NA	Less than 50,000	No	NA	NA	NA	NA	NA	NA	No	No	NA	Less than a week ago	No	Never	No	No	Very likely	Instruct them	NA	NA	No	NA	NA	NA	NA	Disagree	Disagree	Agree	Disagree	Agree	Disagree	Agree	Agree	Disagree	Daily
Buliisa	Bugoigo	31	30 to 39	Male	Alur	NA	Muslim	NA	Primary	Single	Fisherman	More than 12 months	Owner	NA	Less than 50,000	No	NA	NA	NA	NA	NA	NA	Yes	No	NA	Yesterday	No	Never	No	No	Very likely	Instruct them	NA	NA	No	NA	NA	NA	NA	Agree	Disagree	Agree	Disagree	Agree	Disagree	Agree	Disagree	Disagree	Few days in a week
Buliisa	Bugoigo	26	20 to 29	Male	Alur	NA	Muslim	NA	Primary	Married	Fisherman	More than 12 months	Renting	NA	Less than 50,000	No	NA	NA	NA	NA	NA	NA	Yes	Yes	Not seen	Today	Yes	Always/every trip	Yes	Yes	NA	Stop them from boarding	NA	NA	No	NA	NA	NA	NA	Agree	Agree	Agree	Agree	Agree	Disagree	Agree	Disagree	Disagree	Few days in a week
Buliisa	Bugoigo	46	40 to 49	Male	Alur	NA	Anglican	NA	Primary	Married	Fisherman	More than 12 months	Renting	NA	Less than 50,000	No	NA	NA	NA	NA	NA	NA	Yes	No	NA	Less than a week ago	No	Never	No	No	Very likely	Instruct them	NA	NA	No	NA	NA	NA	NA	Disagree	Disagree	Agree	Disagree	Agree	Disagree	Disagree	Disagree	Disagree	Few days in a week
Buliisa	Bugoigo	35	30 to 39	Male	Alur	NA	Anglican	NA	Primary	Married	Fisherman	More than 12 months	Renting	NA	Less than 50,000	No	NA	NA	NA	NA	NA	NA	No	No	NA	Today	No	Never	No	No	Very likely	Instruct them	NA	NA	No	NA	NA	NA	NA	Agree	Disagree	Agree	Agree	Agree	Disagree	Disagree	Disagree	Disagree	Daily
Buliisa	Bugoigo	39	30 to 39	Male	Other	Acholi	Catholic	NA	Primary	Married	Fisherman	More than 12 months	Renting	NA	Less than 50,000	Yes	Proper lifejacket wear practices Reminder to wear lifejacket Benefits of wearing lifejacket	Yes	Yes	No	No	Yes	No	No	NA	Yesterday	No	Never	No	No	Very likely	Instruct them	NA	NA	No	NA	NA	NA	NA	Disagree	Disagree	Agree	Agree	Agree	Disagree	Agree	Disagree	Disagree	Few days in a week
Buliisa	Bugoigo	19	Less than 20	Male	Alur	NA	Anglican	NA	Secondary or higher	Married	Fisherman	More than 12 months	Owner	NA	50,000 to 100,000	No	NA	NA	NA	NA	NA	NA	Yes	No	NA	Today	No	Rarely	No	No	Very likely	Instruct them	NA	NA	No	NA	NA	NA	NA	Agree	Disagree	Agree	Agree	Agree	Disagree	Agree	Disagree	Disagree	Few days in a week
Buliisa	Bugoigo	31	30 to 39	Male	Alur	NA	Anglican	NA	Secondary or higher	Married	Fisherman	Atmost 12 months	Renting	NA	Less than 50,000	No	NA	NA	NA	NA	NA	NA	No	No	NA	More than a week ago	No	Never	No	No	Very likely	Instruct them	NA	NA	No	NA	NA	NA	NA	Agree	Disagree	Agree	Agree	Agree	Disagree	Agree	Disagree	Disagree	Infrequently (once a week)
Buliisa	Bugoigo	30	30 to 39	Male	Mugungu	NA	Anglican	NA	Secondary or higher	Married	Fisherman	More than 12 months	Owner	NA	50,000 to 100,000	Yes	Reminder to wear lifejacket Benefits of wearing lifejacket Proper lifejacket wear practices	Yes	Yes	No	No	Yes	No	No	NA	More than a week ago	No	Never	No	Yes	NA	Instruct them	NA	NA	No	NA	NA	NA	NA	Agree	Disagree	Agree	Disagree	Agree	Disagree	Agree	Disagree	Disagree	Few days in a week
Buliisa	Bugoigo	18	Less than 20	Male	Alur	NA	Pentecostal	NA	Primary	Married	Fisherman	More than 12 months	Owner	NA	Less than 50,000	Yes	Benefits of wearing lifejacket	No	No	No	No	Yes	Yes	No	NA	Yesterday	No	Never	No	No	Likely	Instruct them	NA	NA	No	NA	NA	NA	NA	Agree	Disagree	Agree	Agree	Agree	Disagree	Agree	Disagree	Agree	Daily
Buliisa	Bugoigo	43	40 to 49	Male	Alur	NA	Pentecostal	NA	Primary	Married	Fisherman	More than 12 months	Renting	NA	50,000 to 100,000	Yes	Benefits of wearing lifejacket	No	No	No	No	Yes	Yes	No	NA	Yesterday	No	Never	No	Yes	NA	Other, specify	Doesn't	NA	No	NA	NA	NA	NA	Agree	Disagree	Agree	Agree	Agree	Disagree	Agree	Disagree	Agree	Daily
Buliisa	Bugoigo	34	30 to 39	Male	Alur	NA	Anglican	NA	Primary	Married	Fisherman	More than 12 months	Owner	NA	101,000 to 200,000	No	NA	NA	NA	NA	NA	NA	Yes	No	NA	More than a week ago	No	Never	No	No	Likely	Other, specify	Doesn't	NA	No	NA	NA	NA	NA	Agree	Agree	Agree	Agree	Agree	Disagree	Agree	Disagree	Agree	Infrequently (once a week)
Buliisa	Bugoigo	54	50 and above	Male	Alur	NA	Anglican	NA	Primary	Married	Fisherman	More than 12 months	Owner	NA	50,000 to 100,000	No	NA	NA	NA	NA	NA	NA	Yes	No	NA	More than a week ago	No	Never	No	Yes	NA	Other, specify	Doesn't	NA	No	NA	NA	NA	NA	Agree	Disagree	Agree	Agree	Agree	Disagree	Agree	Disagree	Agree	Daily
Buliisa	Bugoigo	35	30 to 39	Male	Alur	NA	Anglican	NA	Primary	Single	Fisherman	More than 12 months	Renting	NA	Less than 50,000	No	NA	NA	NA	NA	NA	NA	No	No	NA	More than a week ago	No	Never	No	Yes	NA	Instruct them	NA	NA	No	NA	NA	NA	NA	Agree	Disagree	Agree	Agree	Agree	Disagree	Disagree	Disagree	Agree	Few days in a week
Buliisa	Bugoigo	22	20 to 29	Male	Alur	NA	Anglican	NA	Primary	Single	Fisherman	More than 12 months	Renting	NA	Less than 50,000	No	NA	NA	NA	NA	NA	NA	Yes	No	NA	Today	No	Never	No	Yes	NA	Instruct them	NA	NA	No	NA	NA	NA	NA	Agree	Disagree	Agree	Agree	Agree	Disagree	Agree	Disagree	Agree	Daily
Buliisa	Bugoigo	33	30 to 39	Male	Alur	NA	Pentecostal	NA	Secondary or higher	Married	Fisherman	More than 12 months	Owner	NA	50,000 to 100,000	Yes	Reminder to wear lifejacket	Yes	No	No	No	No	Yes	No	NA	More than a week ago	No	Never	No	Yes	NA	Other, specify	Doesn't	NA	No	NA	NA	NA	NA	Agree	Disagree	Agree	Agree	Agree	Disagree	Agree	Disagree	Agree	Infrequently (once a week)
Buliisa	Bugoigo	30	30 to 39	Male	Mugungu	NA	Anglican	NA	Primary	Married	Fisherman	More than 12 months	Owner	NA	50,000 to 100,000	No	NA	NA	NA	NA	NA	NA	Yes	No	NA	Yesterday	No	Never	No	Yes	NA	Instruct them	NA	NA	No	NA	NA	NA	NA	Agree	Disagree	Agree	Agree	Agree	Disagree	Agree	Disagree	Agree	Daily
Buliisa	Bugoigo	33	30 to 39	Male	Alur	NA	Anglican	NA	Primary	Single	Fisherman	More than 12 months	Owner	NA	50,000 to 100,000	Yes	Benefits of wearing lifejacket	No	No	No	No	Yes	No	No	NA	Less than a week ago	No	Never	No	Yes	NA	Other, specify	Doesn't	None	No	NA	NA	NA	NA	Agree	Disagree	Agree	Disagree	Agree	Disagree	Disagree	Disagree	Agree	Few days in a week
Buliisa	Bugoigo	19	Less than 20	Male	Alur	NA	Other	Pegan	Primary	Single	Fisherman	More than 12 months	Renting	NA	50,000 to 100,000	No	NA	NA	NA	NA	NA	NA	Yes	No	NA	Yesterday	No	Never	No	Yes	NA	Other, specify	Doesn't	NA	No	NA	NA	NA	NA	Agree	Disagree	Disagree	Disagree	Agree	Disagree	Disagree	Disagree	Agree	Daily
Buliisa	Bugoigo	50	50 and above	Male	Alur	NA	Pentecostal	NA	Primary	Single	Fisherman	More than 12 months	Renting	NA	Less than 50,000	Yes	Benefits of wearing lifejacket	No	No	No	No	Yes	Yes	No	NA	More than a week ago	No	Never	No	Yes	NA	Other, specify	Doesn't	NA	No	NA	NA	NA	NA	Agree	Disagree	Agree	Disagree	Agree	Disagree	Disagree	Disagree	Agree	Infrequently (once a week)
Buliisa	Bugoigo	51	50 and above	Male	Alur	NA	Pentecostal	NA	Primary	Married	Fisherman	More than 12 months	Owner	NA	Less than 50,000	Yes	Benefits of wearing lifejacket Consequences of not wearing lifejacket	No	No	No	Yes	Yes	No	Yes	Not seen	More than a week ago	Yes	Sometimes	No	Yes	NA	Instruct them	NA	NA	No	NA	NA	NA	NA	Agree	Disagree	Agree	Agree	Agree	Disagree	Disagree	Disagree	Agree	Few days in a week
Buliisa	Bugoigo	37	30 to 39	Male	Alur	NA	Muslim	NA	Primary	Married	Fisherman	More than 12 months	Owner	NA	50,000 to 100,000	No	NA	NA	NA	NA	NA	NA	No	No	NA	Yesterday	No	Never	No	Yes	NA	Instruct them	NA	NA	No	NA	NA	NA	NA	Agree	Disagree	Agree	Agree	Agree	Disagree	Agree	Disagree	Agree	Few days in a week
Buliisa	Bugoigo	27	20 to 29	Male	Alur	NA	Catholic	NA	Primary	Single	Fisherman	More than 12 months	Renting	NA	Less than 50,000	No	NA	NA	NA	NA	NA	NA	No	No	NA	Less than a week ago	No	Never	No	Yes	NA	Other, specify	Doesn't	NA	No	NA	NA	NA	NA	Agree	Disagree	Agree	Agree	Agree	Disagree	Disagree	Agree	Agree	Daily
Buliisa	Bugoigo	32	30 to 39	Male	Other	Itesot	Catholic	NA	Primary	Married	Fisherman	More than 12 months	Renting	NA	Less than 50,000	Yes	Benefits of wearing lifejacket	No	No	No	No	Yes	No	No	NA	More than a week ago	No	Never	No	Yes	NA	Other, specify	Doesn't	NA	No	NA	NA	NA	NA	Agree	Agree	Agree	Agree	Agree	Disagree	Agree	Disagree	Agree	Daily
Buliisa	Bugoigo	38	30 to 39	Male	Alur	NA	Catholic	NA	Primary	Married	Fisherman	More than 12 months	Owner	NA	50,000 to 100,000	Yes	Benefits of wearing lifejacket	No	No	No	No	Yes	Yes	Yes	Not seen	Yesterday	Yes	Always/every trip	Yes	Yes	NA	Instruct them	NA	NA	No	NA	NA	NA	NA	Agree	Agree	Agree	Disagree	Agree	Disagree	Agree	Disagree	Agree	Daily
Buliisa	Bugoigo	36	30 to 39	Male	Alur	NA	Catholic	NA	Primary	Married	Fisherman	More than 12 months	Renting	NA	Less than 50,000	Yes	Benefits of wearing lifejacket Consequences of not wearing lifejacket	No	No	No	Yes	Yes	No	Yes	Not seen	Less than a week ago	Yes	Always/every trip	Yes	Yes	NA	Instruct them	NA	NA	No	NA	NA	NA	NA	Agree	Disagree	Agree	Disagree	Agree	Disagree	Agree	Disagree	Agree	Few days in a week
Buliisa	Bugoigo	41	40 to 49	Male	Alur	NA	Muslim	NA	Primary	Married	Fisherman	More than 12 months	Owner	NA	50,000 to 100,000	No	NA	NA	NA	NA	NA	NA	Yes	Yes	Not seen	Less than a week ago	Yes	Always/every trip	Yes	Yes	NA	Instruct them	NA	NA	No	NA	NA	NA	NA	Agree	Agree	Agree	Disagree	Agree	Disagree	Agree	Disagree	Agree	Daily
Buliisa	Bugoigo	30	30 to 39	Male	Alur	NA	Muslim	NA	Primary	Married	Fisherman	More than 12 months	Renting	NA	50,000 to 100,000	No	NA	NA	NA	NA	NA	NA	Yes	Yes	Not seen	Today	Yes	Always/every trip	Yes	Yes	NA	Instruct them	NA	NA	No	NA	NA	NA	NA	Agree	Agree	Agree	Agree	Agree	Disagree	Agree	Disagree	Agree	Daily
Buliisa	Bugoigo	30	30 to 39	Male	Other	Madi	Catholic	NA	Primary	Married	Fisherman	More than 12 months	Renting	NA	50,000 to 100,000	Yes	Reminder to wear lifejacket	Yes	No	No	No	No	Yes	No	NA	More than a week ago	Yes	Rarely	No	Yes	NA	Other, specify	Doesn't	NA	No	NA	NA	NA	NA	Agree	Agree	Agree	Agree	Agree	Disagree	Disagree	Disagree	Agree	Infrequently (once a week)
Buliisa	Bugoigo	53	50 and above	Male	Alur	NA	Muslim	NA	Secondary or higher	Married	Fisherman	More than 12 months	Owner	NA	50,000 to 100,000	No	NA	NA	NA	NA	NA	NA	Yes	No	NA	Yesterday	No	Never	No	Yes	NA	Instruct them	NA	NA	No	NA	NA	NA	NA	Agree	Agree	Agree	Agree	Agree	Disagree	Agree	Disagree	Agree	Daily
Buliisa	Bugoigo	30	30 to 39	Male	Alur	NA	Muslim	NA	Primary	Married	Fisherman	More than 12 months	Renting	NA	50,000 to 100,000	Yes	Reminder to wear lifejacket Benefits of wearing lifejacket	Yes	No	No	No	Yes	Yes	No	NA	Yesterday	No	Never	No	Yes	NA	Instruct them	NA	NA	No	NA	NA	NA	NA	Agree	Disagree	Agree	Agree	Agree	Disagree	Agree	Disagree	Agree	Daily
Buliisa	Bugoigo	58	50 and above	Male	Alur	NA	Anglican	NA	Secondary or higher	Married	Fisherman	More than 12 months	Owner	NA	Less than 50,000	Yes	Benefits of wearing lifejacket	No	No	No	No	Yes	Yes	No	NA	More than a week ago	No	Never	No	No	Likely	Instruct them	NA	NA	No	NA	NA	NA	NA	Agree	Disagree	Agree	Agree	Agree	Disagree	Agree	Disagree	Agree	Daily
Buliisa	Bugoigo	28	20 to 29	Male	Other	Mukonjo	Muslim	NA	Secondary or higher	Married	Fisherman	More than 12 months	Renting	NA	50,000 to 100,000	No	NA	NA	NA	NA	NA	NA	Yes	No	NA	Yesterday	No	Never	No	No	Neither likely nor unlikely	Other, specify	Nothing	Nothing	No	NA	NA	NA	NA	Agree	Disagree	Agree	Disagree	Agree	Disagree	Agree	Disagree	Disagree	Daily
Buliisa	Bugoigo	40	40 to 49	Male	Other	Langi	Anglican	NA	Primary	Married	Fisherman	More than 12 months	Owner	NA	50,000 to 100,000	No	NA	NA	NA	NA	NA	NA	No	No	NA	Yesterday	No	Sometimes	No	No	Likely	Other, specify	Nothing	Nothing	No	NA	NA	NA	NA	Agree	Disagree	Agree	Agree	Agree	Disagree	Disagree	Disagree	Disagree	Few days in a week
Buliisa	Bugoigo	32	30 to 39	Male	Other	Lugbara	Anglican	NA	Secondary or higher	Married	Fisherman	More than 12 months	Owner	NA	Less than 50,000	Yes	Benefits of wearing lifejacket	No	No	No	No	Yes	Yes	No	NA	More than a week ago	Yes	Sometimes	No	No	Neither likely nor unlikely	Other, specify	Nothing	NA	No	NA	NA	NA	NA	Agree	Disagree	Agree	Agree	Agree	Disagree	Disagree	Disagree	Disagree	Infrequently (once a week)
Buliisa	Bugoigo	48	40 to 49	Male	Alur	NA	Other	Legion Maria	Primary	Married	Fisherman	More than 12 months	Owner	NA	Less than 50,000	Yes	Benefits of wearing lifejacket	No	No	No	No	Yes	Yes	Yes	Not seen	Less than a week ago	Yes	Always/every trip	Yes	Yes	NA	Other, specify	Nothing	NA	No	NA	NA	NA	NA	Agree	Disagree	Disagree	Agree	Agree	Disagree	Disagree	Disagree	Disagree	Few days in a week
Buliisa	Bugoigo	35	30 to 39	Male	Mugungu	NA	Pentecostal	NA	Secondary or higher	Married	Fisherman	More than 12 months	Owner	NA	50,000 to 100,000	No	NA	NA	NA	NA	NA	NA	Yes	No	NA	Less than a week ago	No	Sometimes	No	No	Likely	Instruct them	NA	NA	No	NA	NA	NA	NA	Agree	Disagree	Agree	Disagree	Agree	Disagree	Disagree	Disagree	Disagree	Few days in a week
Buliisa	Bugoigo	34	30 to 39	Male	Mugungu	NA	Anglican	NA	Secondary or higher	Married	Fisherman	More than 12 months	Renting	NA	101,000 to 200,000	No	NA	NA	NA	NA	NA	NA	Yes	No	NA	Less than a week ago	No	Sometimes	No	No	Likely	Instruct them	NA	NA	No	NA	NA	NA	NA	Agree	Disagree	Agree	Agree	Agree	Agree	Disagree	Agree	Disagree	Few days in a week
Buliisa	Bugoigo	24	20 to 29	Male	Mugungu	NA	Catholic	NA	Primary	Married	Fisherman	More than 12 months	Renting	NA	101,000 to 200,000	No	NA	NA	NA	NA	NA	NA	Yes	No	NA	Less than a week ago	No	Sometimes	No	No	Likely	Instruct them	NA	NA	No	NA	NA	NA	NA	Agree	Agree	Agree	Agree	Agree	Disagree	Agree	Agree	Disagree	Few days in a week
Buliisa	Bugoigo	43	40 to 49	Male	Alur	NA	Catholic	NA	None	Married	Fisherman	More than 12 months	Renting	NA	50,000 to 100,000	Yes	Reminder to wear lifejacket Consequences of not wearing lifejacket Identifying a lifejacket fit for me Proper lifejacket wear practices	Yes	Yes	Yes	Yes	No	No	No	NA	More than a week ago	No	Sometimes	No	No	Likely	Instruct them	NA	NA	No	NA	NA	NA	NA	Agree	Disagree	Agree	Agree	Agree	Disagree	Disagree	Agree	Disagree	Few days in a week
Buliisa	Bugoigo	49	40 to 49	Male	Munyoro/Mutooro	NA	Muslim	NA	Primary	Married	Fisherman	More than 12 months	Renting	NA	50,000 to 100,000	No	NA	NA	NA	NA	NA	NA	Yes	Yes	Not seen	Less than a week ago	Yes	Always/every trip	Yes	Yes	NA	Instruct them	NA	NA	Yes	Agree	Agree	Agree	Agree	Agree	Agree	Agree	Agree	Agree	Disagree	Agree	Disagree	Disagree	Few days in a week
Buliisa	Bugoigo	38	30 to 39	Male	Mugungu	NA	Catholic	NA	Primary	Married	Fisherman	More than 12 months	Renting	NA	Less than 50,000	No	NA	NA	NA	NA	NA	NA	Yes	No	NA	More than a week ago	No	Never	No	No	Likely	Instruct them	NA	NA	No	NA	NA	NA	NA	Agree	Agree	Agree	Agree	Agree	Disagree	Agree	Disagree	Disagree	Few days in a week
Buliisa	Bugoigo	36	30 to 39	Male	Alur	NA	Catholic	NA	Primary	Married	Fisherman	More than 12 months	Owner	NA	50,000 to 100,000	No	NA	NA	NA	NA	NA	NA	Yes	No	NA	Today	No	Rarely	No	No	Unlikely	Instruct them	NA	NA	Yes	Agree	Agree	Agree	Agree	Agree	Agree	Agree	Agree	Agree	Disagree	Agree	Disagree	Disagree	Daily
Buliisa	Bugoigo	32	30 to 39	Male	Mugungu	NA	Anglican	NA	Secondary or higher	Married	Transporter	More than 12 months	Renting	NA	201,000 to 300,000	Yes	Reminder to wear lifejacket Proper lifejacket wear practices Consequences of not wearing lifejacket Identifying a lifejacket fit for me	Yes	Yes	Yes	Yes	No	No	Yes	Not seen	Less than a week ago	Yes	Always/every trip	Yes	Yes	NA	Instruct them	NA	NA	Yes	Agree	Agree	Agree	Agree	Agree	Agree	Agree	Agree	Agree	Disagree	Agree	Disagree	Disagree	Few days in a week
Buliisa	Bugoigo	48	40 to 49	Male	Mugungu	NA	Anglican	NA	Secondary or higher	Married	Fisherman	More than 12 months	Owner	NA	101,000 to 200,000	Yes	Identifying a lifejacket fit for me Benefits of wearing lifejacket Consequences of not wearing lifejacket Proper lifejacket wear practices Reminder to wear lifejacket	Yes	Yes	Yes	Yes	Yes	Yes	Yes	Not seen	More than a week ago	Yes	Always/every trip	Yes	Yes	NA	Instruct them	NA	NA	Yes	Agree	Agree	Agree	Agree	Agree	Agree	Agree	Agree	Agree	Disagree	Agree	Disagree	Disagree	Infrequently (once a week)
Buliisa	Bugoigo	42	40 to 49	Male	Mugungu	NA	Anglican	NA	Primary	Single	Fisherman	More than 12 months	Renting	NA	101,000 to 200,000	No	NA	NA	NA	NA	NA	NA	Yes	No	NA	More than a week ago	No	Rarely	No	No	Unlikely	Instruct them	NA	NA	No	NA	NA	NA	NA	Agree	Agree	Agree	Disagree	Agree	Disagree	Disagree	Disagree	Disagree	Infrequently (once a week)
Buliisa	Bugoigo	35	30 to 39	Male	Mugungu	NA	Muslim	NA	Primary	Married	Fisherman	More than 12 months	Owner	NA	50,000 to 100,000	No	NA	NA	NA	NA	NA	NA	Yes	No	NA	Today	No	Sometimes	No	No	Likely	Instruct them	NA	NA	No	NA	NA	NA	NA	Agree	Agree	Agree	Agree	Agree	Agree	Agree	Agree	Disagree	Daily
Buliisa	Bugoigo	43	40 to 49	Male	Mugungu	NA	Catholic	NA	Secondary or higher	Married	Fisherman	More than 12 months	Owner	NA	50,000 to 100,000	No	NA	NA	NA	NA	NA	NA	Yes	No	NA	More than a week ago	No	Sometimes	No	No	Likely	Instruct them	NA	NA	No	NA	NA	NA	NA	Agree	Agree	Agree	Agree	Agree	Disagree	Agree	Agree	Disagree	Infrequently (once a week)
Buliisa	Bugoigo	45	40 to 49	Male	Mugungu	NA	Anglican	NA	Primary	Married	Fisherman	More than 12 months	Renting	NA	Less than 50,000	Yes	Reminder to wear lifejacket Consequences of not wearing lifejacket Identifying a lifejacket fit for me	Yes	No	Yes	Yes	No	Yes	Yes	Not seen	Today	Yes	Always/every trip	Yes	Yes	NA	Instruct them	NA	NA	Yes	Agree	Agree	Agree	Agree	Agree	Agree	Agree	Agree	Agree	Disagree	Agree	Agree	Disagree	Daily
Buliisa	Bugoigo	24	20 to 29	Male	Mugungu	NA	Catholic	NA	Primary	Married	Fisherman	More than 12 months	Renting	NA	50,000 to 100,000	Yes	Reminder to wear lifejacket Proper lifejacket wear practices	Yes	Yes	No	No	No	Yes	Yes	Not seen	Today	Yes	Sometimes	No	Yes	NA	Instruct them	NA	NA	Yes	Agree	Agree	Agree	Agree	Agree	Agree	Agree	Agree	Agree	Agree	Agree	Disagree	Disagree	Daily
Buliisa	Bugoigo	49	40 to 49	Male	Mugungu	NA	Muslim	NA	Secondary or higher	Married	Fisherman	More than 12 months	Renting	NA	50,000 to 100,000	Yes	Proper lifejacket wear practices Reminder to wear lifejacket Consequences of not wearing lifejacket Identifying a lifejacket fit for me Benefits of wearing lifejacket	Yes	Yes	Yes	Yes	Yes	Yes	No	NA	More than a week ago	No	Sometimes	No	No	Unlikely	Instruct them	NA	NA	No	NA	NA	NA	NA	Agree	Agree	Agree	Agree	Agree	Disagree	Agree	Agree	Disagree	Infrequently (once a week)
Buliisa	Bugoigo	35	30 to 39	Male	Mugungu	NA	Anglican	NA	Primary	Married	Fisherman	More than 12 months	Renting	NA	50,000 to 100,000	Yes	Reminder to wear lifejacket Identifying a lifejacket fit for me Consequences of not wearing lifejacket Proper lifejacket wear practices Benefits of wearing lifejacket	Yes	Yes	Yes	Yes	Yes	Yes	No	NA	Today	No	Sometimes	No	No	Likely	Instruct them	NA	NA	No	NA	NA	NA	NA	Agree	Disagree	Agree	Agree	Agree	Disagree	Agree	Agree	Disagree	Few days in a week
Buliisa	Bugoigo	28	20 to 29	Male	Mugungu	NA	Muslim	NA	Secondary or higher	Single	Fisherman	More than 12 months	Owner	NA	50,000 to 100,000	No	NA	NA	NA	NA	NA	NA	Yes	Yes	Not seen	Today	Yes	Always/every trip	Yes	Yes	NA	Instruct them	NA	NA	Yes	Agree	Agree	Agree	Agree	Agree	Agree	Agree	Agree	Agree	Disagree	Agree	Agree	Disagree	Daily
Buliisa	Bugoigo	18	Less than 20	Male	Mugungu	NA	Muslim	NA	Secondary or higher	Single	Fisherman	More than 12 months	Owner	NA	50,000 to 100,000	Yes	Reminder to wear lifejacket Identifying a lifejacket fit for me Consequences of not wearing lifejacket Proper lifejacket wear practices	Yes	Yes	Yes	Yes	No	Yes	No	NA	Yesterday	No	Sometimes	No	No	Likely	Instruct them	NA	NA	No	NA	NA	NA	NA	Agree	Agree	Agree	Agree	Agree	Disagree	Agree	Disagree	Disagree	Daily
Buliisa	Bugoigo	31	30 to 39	Male	Mugungu	NA	Muslim	NA	Secondary or higher	Single	Fisherman	More than 12 months	Owner	NA	50,000 to 100,000	No	NA	NA	NA	NA	NA	NA	Yes	No	NA	More than a week ago	Yes	Always/every trip	Yes	Yes	NA	Instruct them	NA	NA	Yes	Agree	Agree	Agree	Agree	Agree	Agree	Agree	Agree	Agree	Disagree	Agree	Disagree	Disagree	Infrequently (once a week)
Buliisa	Bugoigo	54	50 and above	Male	Mugungu	NA	Muslim	NA	None	Married	Fisherman	More than 12 months	Owner	NA	101,000 to 200,000	No	NA	NA	NA	NA	NA	NA	Yes	No	NA	More than a week ago	No	Sometimes	No	No	Likely	Instruct them	NA	NA	No	NA	NA	NA	NA	Agree	Agree	Agree	Agree	Agree	Disagree	Agree	Disagree	Disagree	Infrequently (once a week)
Buliisa	Walukoba	28	20 to 29	Male	Alur	NA	Pentecostal	NA	Secondary or higher	Married	Fisherman	More than 12 months	Renting	NA	50,000 to 100,000	Yes	Reminder to wear lifejacket Proper lifejacket wear practices	Yes	Yes	No	No	No	Yes	Yes	Not seen	Yesterday	Yes	Always/every trip	Yes	Yes	NA	Instruct them	NA	NA	Yes	NA	NA	NA	NA	Agree	Disagree	Agree	Agree	Agree	Disagree	Agree	Disagree	Disagree	Daily
Buliisa	Walukoba	25	20 to 29	Male	Alur	NA	Pentecostal	NA	Primary	Married	Fisherman	More than 12 months	Renting	NA	50,000 to 100,000	No	NA	NA	NA	NA	NA	NA	Yes	Yes	Not seen	Today	Yes	Always/every trip	Yes	Yes	NA	Instruct them	NA	NA	No	NA	NA	NA	NA	Agree	Disagree	Agree	Agree	Agree	Disagree	Disagree	Disagree	Disagree	Daily
Buliisa	Walukoba	30	30 to 39	Male	Alur	NA	Catholic	NA	Secondary or higher	Married	Fisherman	More than 12 months	Renting	NA	50,000 to 100,000	Yes	Reminder to wear lifejacket Proper lifejacket wear practices Benefits of wearing lifejacket	Yes	Yes	No	No	Yes	Yes	Yes	Not seen	Today	No	Sometimes	No	Yes	NA	Instruct them	NA	NA	No	NA	NA	NA	NA	Agree	Disagree	Agree	Agree	Agree	Disagree	Agree	Disagree	Disagree	Daily
Buliisa	Walukoba	32	30 to 39	Male	Alur	NA	Other	Jehovah's witness	Primary	Married	Fisherman	More than 12 months	Renting	Camp	50,000 to 100,000	Yes	Reminder to wear lifejacket Proper lifejacket wear practices Benefits of wearing lifejacket	Yes	Yes	No	No	Yes	Yes	Yes	Not seen	Today	Yes	Always/every trip	Yes	Yes	NA	Instruct them	NA	NA	No	NA	NA	NA	NA	Agree	Disagree	Agree	Agree	Agree	Disagree	Agree	Disagree	Disagree	Daily
Buliisa	Walukoba	27	20 to 29	Male	Alur	NA	Catholic	NA	Primary	Single	Fisherman	More than 12 months	Renting	NA	50,000 to 100,000	Yes	Reminder to wear lifejacket Proper lifejacket wear practices	Yes	Yes	No	No	No	Yes	Yes	Not seen	Yesterday	Yes	Always/every trip	Yes	Yes	NA	Instruct them	NA	NA	Yes	NA	NA	NA	NA	Agree	Disagree	Agree	Agree	Agree	Disagree	Agree	Disagree	Disagree	Daily
Buliisa	Walukoba	32	30 to 39	Male	Alur	NA	Catholic	NA	Primary	Married	Fisherman	More than 12 months	Renting	NA	101,000 to 200,000	Yes	Reminder to wear lifejacket Proper lifejacket wear practices	Yes	Yes	No	No	No	Yes	Yes	Not seen	Yesterday	Yes	Always/every trip	Yes	Yes	NA	Instruct them	NA	NA	Yes	NA	NA	NA	NA	Agree	Disagree	Agree	Agree	Agree	Disagree	Agree	Disagree	Disagree	Daily
Buliisa	Walukoba	47	40 to 49	Male	Alur	NA	Catholic	NA	Primary	Married	Fisherman	More than 12 months	Owner	NA	50,000 to 100,000	No	NA	NA	NA	NA	NA	NA	No	Yes	Not seen	Today	Yes	Sometimes	No	Yes	NA	Instruct them	NA	NA	No	NA	NA	NA	NA	Agree	Disagree	Agree	Disagree	Agree	Disagree	Agree	Disagree	Disagree	Few days in a week
Buliisa	Walukoba	25	20 to 29	Male	Alur	NA	Catholic	NA	Primary	Married	Fisherman	More than 12 months	Renting	NA	50,000 to 100,000	Yes	Reminder to wear lifejacket Proper lifejacket wear practices	Yes	Yes	No	No	No	Yes	Yes	Not seen	Yesterday	Yes	Always/every trip	Yes	Yes	NA	Instruct them	NA	NA	Yes	NA	NA	NA	NA	Agree	Disagree	Agree	Agree	Agree	Disagree	Agree	Disagree	Disagree	Daily
Buliisa	Walukoba	27	20 to 29	Male	Alur	NA	Pentecostal	NA	Primary	Married	Fisherman	More than 12 months	Renting	NA	50,000 to 100,000	Yes	Reminder to wear lifejacket Proper lifejacket wear practices	Yes	Yes	No	No	No	Yes	Yes	Not seen	Yesterday	Yes	Always/every trip	Yes	Yes	NA	Instruct them	NA	NA	Yes	NA	NA	NA	NA	Agree	Disagree	Agree	Disagree	Disagree	Disagree	Agree	Disagree	Disagree	Daily
Buliisa	Walukoba	22	20 to 29	Male	Alur	NA	Catholic	NA	Primary	Single	Fisherman	More than 12 months	Renting	Dependant	Less than 50,000	Yes	Benefits of wearing lifejacket Proper lifejacket wear practices	No	Yes	No	No	Yes	Yes	Yes	Not seen	Today	Yes	Always/every trip	Yes	Yes	NA	Instruct them	NA	NA	No	NA	NA	NA	NA	Agree	Disagree	Agree	Agree	Agree	Disagree	Agree	Disagree	Disagree	Daily
Buliisa	Walukoba	38	30 to 39	Male	Alur	NA	Catholic	NA	Primary	Married	Fisherman	More than 12 months	Owner	NA	Less than 50,000	Yes	Reminder to wear lifejacket Benefits of wearing lifejacket	Yes	No	No	No	Yes	No	No	NA	Today	No	Never	No	No	Very likely	Instruct them	NA	NA	No	NA	NA	NA	NA	Agree	Disagree	Agree	Disagree	Agree	Disagree	Agree	Disagree	Disagree	Daily
Buliisa	Walukoba	25	20 to 29	Male	Alur	NA	Catholic	NA	Secondary or higher	Married	Fisherman	More than 12 months	Owner	NA	101,000 to 200,000	Yes	Reminder to wear lifejacket Proper lifejacket wear practices	Yes	Yes	No	No	No	Yes	Yes	Not seen	Yesterday	Yes	Always/every trip	Yes	Yes	NA	Instruct them	NA	NA	Yes	NA	NA	NA	NA	Agree	Disagree	Agree	Disagree	Agree	Disagree	Agree	Disagree	Disagree	Daily
Buliisa	Walukoba	42	40 to 49	Male	Alur	NA	Catholic	NA	Primary	Married	Fisherman	More than 12 months	Renting	NA	Less than 50,000	Yes	Reminder to wear lifejacket Proper lifejacket wear practices	Yes	Yes	No	No	No	Yes	Yes	Not seen	Yesterday	Yes	Always/every trip	Yes	Yes	NA	Instruct them	NA	NA	Yes	NA	NA	NA	NA	Agree	Disagree	Agree	Disagree	Disagree	Disagree	Agree	Disagree	Disagree	Daily
Buliisa	Walukoba	27	20 to 29	Male	Alur	NA	Catholic	NA	Primary	Married	Fisherman	More than 12 months	Renting	NA	50,000 to 100,000	Yes	Benefits of wearing lifejacket Proper lifejacket wear practices	No	Yes	No	No	Yes	No	Yes	Not seen	Today	Yes	Always/every trip	Yes	Yes	NA	Instruct them	NA	NA	No	NA	NA	NA	NA	Agree	Disagree	Agree	Disagree	Agree	Disagree	Agree	Disagree	Disagree	Few days in a week
Buliisa	Walukoba	30	30 to 39	Male	Alur	NA	Catholic	NA	Primary	Married	Fisherman	More than 12 months	Owner	NA	50,000 to 100,000	Yes	Reminder to wear lifejacket Proper lifejacket wear practices	Yes	Yes	No	No	No	Yes	Yes	Not seen	Yesterday	Yes	Always/every trip	Yes	Yes	NA	Instruct them	NA	NA	Yes	NA	NA	NA	NA	Agree	Disagree	Agree	Disagree	Agree	Disagree	Agree	Disagree	Disagree	Few days in a week
Buliisa	Walukoba	26	20 to 29	Male	Alur	NA	Catholic	NA	Primary	Married	Fisherman	More than 12 months	Owner	NA	50,000 to 100,000	Yes	Benefits of wearing lifejacket Proper lifejacket wear practices	No	Yes	No	No	Yes	No	Yes	Not seen	Today	Yes	Always/every trip	Yes	Yes	NA	Instruct them	NA	NA	No	NA	NA	NA	NA	Agree	Disagree	Agree	Agree	Agree	Disagree	Agree	Disagree	Disagree	Daily
Buliisa	Walukoba	29	20 to 29	Male	Alur	NA	Catholic	NA	Primary	Married	Fisherman	More than 12 months	Renting	NA	101,000 to 200,000	Yes	Reminder to wear lifejacket Proper lifejacket wear practices	Yes	Yes	No	No	No	Yes	Yes	Not seen	Yesterday	Yes	Always/every trip	Yes	Yes	NA	Instruct them	NA	NA	Yes	NA	NA	NA	NA	Agree	Disagree	Agree	Agree	Agree	Disagree	Agree	Disagree	Disagree	Few days in a week
Buliisa	Walukoba	40	40 to 49	Male	Alur	NA	Catholic	NA	Secondary or higher	Married	Fisherman	More than 12 months	Renting	NA	Less than 50,000	Yes	Reminder to wear lifejacket Proper lifejacket wear practices	Yes	Yes	No	No	No	Yes	Yes	Not seen	Yesterday	Yes	Always/every trip	Yes	Yes	NA	Instruct them	NA	NA	Yes	NA	NA	NA	NA	Agree	Disagree	Agree	Disagree	Agree	Disagree	Agree	Disagree	Disagree	Daily
Buliisa	Walukoba	30	30 to 39	Male	Alur	NA	Catholic	NA	Primary	Married	Fisherman	More than 12 months	Owner	NA	101,000 to 200,000	Yes	Proper lifejacket wear practices Benefits of wearing lifejacket	No	Yes	No	No	Yes	Yes	Yes	Not seen	Less than a week ago	Yes	Always/every trip	Yes	Yes	NA	Instruct them	NA	NA	No	NA	NA	NA	NA	Agree	Disagree	Agree	Agree	Agree	Disagree	Agree	Disagree	Disagree	Few days in a week
Buliisa	Walukoba	30	30 to 39	Male	Alur	NA	Anglican	NA	Primary	Married	Fisherman	More than 12 months	Owner	NA	50,000 to 100,000	Yes	Reminder to wear lifejacket Benefits of wearing lifejacket	Yes	No	No	No	Yes	No	Yes	Not seen	Less than a week ago	Yes	Always/every trip	Yes	Yes	NA	Instruct them	NA	NA	No	NA	NA	NA	NA	Agree	Disagree	Agree	Agree	Agree	Disagree	Agree	Disagree	Disagree	Daily
Buliisa	Walukoba	23	20 to 29	Male	Alur	NA	Catholic	NA	Primary	Married	Fisherman	More than 12 months	Owner	NA	50,000 to 100,000	Yes	Reminder to wear lifejacket Proper lifejacket wear practices	Yes	Yes	No	No	No	Yes	Yes	Not seen	Yesterday	Yes	Always/every trip	Yes	Yes	NA	Instruct them	NA	NA	Yes	NA	NA	NA	NA	Agree	Disagree	Agree	Agree	Agree	Disagree	Agree	Disagree	Disagree	Few days in a week
Buliisa	Butyaba	37	30 to 39	Male	Alur	NA	Catholic	NA	Primary	Married	Fisherman	More than 12 months	Renting	NA	Less than 50,000	Yes	Benefits of wearing lifejacket Proper lifejacket wear practices	No	Yes	No	No	Yes	No	No	NA	Less than a week ago	No	Never	No	No	Very likely	Instruct them	NA	NA	No	NA	NA	NA	NA	Agree	Disagree	Agree	Agree	Agree	Disagree	Agree	Disagree	Disagree	Few days in a week
Buliisa	Butyaba	27	20 to 29	Male	Alur	NA	Catholic	NA	Primary	Married	Fisherman	More than 12 months	Renting	NA	Less than 50,000	Yes	Reminder to wear lifejacket Benefits of wearing lifejacket Proper lifejacket wear practices	Yes	Yes	No	No	Yes	No	Yes	Not seen	Today	Yes	Always/every trip	Yes	Yes	NA	Stop them from boarding	NA	NA	No	NA	NA	NA	NA	Agree	Disagree	Agree	Agree	Agree	Agree	Agree	Disagree	Disagree	Daily
Buliisa	Butyaba	42	40 to 49	Male	Alur	NA	Catholic	NA	Primary	Married	Fisherman	More than 12 months	Owner	NA	Less than 50,000	Yes	Benefits of wearing lifejacket Proper lifejacket wear practices	No	Yes	No	No	Yes	Yes	Yes	Not seen	Today	Yes	Always/every trip	Yes	Yes	NA	Stop them from boarding	NA	NA	No	NA	NA	NA	NA	Agree	Disagree	Agree	Agree	Agree	Disagree	Agree	Disagree	Disagree	Few days in a week
Buliisa	Butyaba	25	20 to 29	Male	Alur	NA	Catholic	NA	Primary	Single	Fisherman	More than 12 months	Owner	NA	Less than 50,000	Yes	Reminder to wear lifejacket Benefits of wearing lifejacket	Yes	No	No	No	Yes	Yes	Yes	Not seen	More than a week ago	Yes	Always/every trip	Yes	Yes	NA	Stop them from boarding	NA	NA	No	NA	NA	NA	NA	Agree	Disagree	Agree	Agree	Agree	Disagree	Agree	Disagree	Disagree	Few days in a week
Buliisa	Butyaba	22	20 to 29	Male	Alur	NA	Anglican	NA	Primary	Married	Fisherman	More than 12 months	Renting	NA	50,000 to 100,000	Yes	Benefits of wearing lifejacket Proper lifejacket wear practices	No	Yes	No	No	Yes	Yes	Yes	Not seen	Today	Yes	Always/every trip	Yes	Yes	NA	Stop them from boarding	NA	NA	Yes	Disagree	Agree	Agree	Agree	Agree	Disagree	Agree	Disagree	Agree	Disagree	Agree	Disagree	Disagree	Few days in a week
Buliisa	Butyaba	22	20 to 29	Male	Alur	NA	Pentecostal	NA	Primary	Single	Fisherman	More than 12 months	Renting	NA	Less than 50,000	Yes	Reminder to wear lifejacket Benefits of wearing lifejacket	Yes	No	No	No	Yes	Yes	Yes	Not seen	Today	Yes	Always/every trip	Yes	Yes	NA	Instruct them	NA	NA	No	NA	NA	NA	NA	Agree	Disagree	Agree	Agree	Agree	Disagree	Agree	Disagree	Disagree	Daily
Buliisa	Butyaba	36	30 to 39	Male	Alur	NA	Catholic	NA	Primary	Married	Fisherman	More than 12 months	Renting	NA	Less than 50,000	Yes	Reminder to wear lifejacket Benefits of wearing lifejacket	Yes	No	No	No	Yes	Yes	Yes	Not seen	Less than a week ago	Yes	Always/every trip	Yes	Yes	NA	Stop them from boarding	NA	NA	No	NA	NA	NA	NA	Agree	Disagree	Agree	Agree	Agree	Disagree	Agree	Disagree	Disagree	Few days in a week
Buliisa	Butyaba	22	20 to 29	Male	Alur	NA	Catholic	NA	Primary	Married	Fisherman	More than 12 months	Renting	NA	101,000 to 200,000	Yes	Reminder to wear lifejacket Benefits of wearing lifejacket Proper lifejacket wear practices	Yes	Yes	No	No	Yes	Yes	Yes	Not seen	Less than a week ago	Yes	Always/every trip	Yes	Yes	NA	Instruct them	NA	NA	No	NA	NA	NA	NA	Agree	Disagree	Agree	Agree	Agree	Disagree	Agree	Disagree	Disagree	Daily
Buliisa	Butyaba	19	Less than 20	Male	Alur	NA	Anglican	NA	Primary	Single	Fisherman	Atmost 12 months	Renting	NA	Less than 50,000	No	NA	NA	NA	NA	NA	NA	Yes	Yes	Not seen	Less than a week ago	Yes	Always/every trip	Yes	Yes	NA	Stop them from boarding	NA	NA	No	NA	NA	NA	NA	Agree	Agree	Agree	Agree	Agree	Disagree	Agree	Disagree	Disagree	Few days in a week
Buliisa	Butyaba	19	Less than 20	Male	Alur	NA	Catholic	NA	Primary	Married	Fisherman	More than 12 months	Renting	NA	Less than 50,000	Yes	Reminder to wear lifejacket Benefits of wearing lifejacket	Yes	No	No	No	Yes	Yes	Yes	Not seen	Yesterday	Yes	Always/every trip	Yes	Yes	NA	Stop them from boarding	NA	NA	No	NA	NA	NA	NA	Agree	Agree	Agree	Agree	Agree	Disagree	Agree	Disagree	Disagree	Few days in a week
Buliisa	Butyaba	35	30 to 39	Male	Alur	NA	Catholic	NA	Secondary or higher	Married	Fisherman	More than 12 months	Renting	NA	50,000 to 100,000	Yes	Reminder to wear lifejacket Benefits of wearing lifejacket Proper lifejacket wear practices	Yes	Yes	No	No	Yes	No	Yes	Not seen	Less than a week ago	Yes	Always/every trip	Yes	Yes	NA	Stop them from boarding	NA	NA	No	NA	NA	NA	NA	Agree	Disagree	Agree	Agree	Agree	Disagree	Agree	Disagree	Disagree	Few days in a week
Buliisa	Butyaba	31	30 to 39	Male	Alur	NA	Pentecostal	NA	Primary	Single	Fisherman	More than 12 months	Renting	NA	Less than 50,000	No	NA	NA	NA	NA	NA	NA	Yes	Yes	Not seen	Yesterday	Yes	Always/every trip	Yes	Yes	NA	Instruct them	NA	NA	No	NA	NA	NA	NA	Agree	Disagree	Agree	Agree	Agree	Disagree	Agree	Disagree	Disagree	Few days in a week
Buliisa	Butyaba	21	20 to 29	Male	Alur	NA	Catholic	NA	Primary	Married	Fisherman	More than 12 months	Renting	NA	101,000 to 200,000	Yes	Reminder to wear lifejacket Benefits of wearing lifejacket	Yes	No	No	No	Yes	Yes	Yes	Not seen	Yesterday	Yes	Always/every trip	Yes	Yes	NA	Instruct them	NA	NA	No	NA	NA	NA	NA	Agree	Disagree	Agree	Agree	Agree	Agree	Agree	Disagree	Disagree	Few days in a week
Buliisa	Butyaba	21	20 to 29	Male	Alur	NA	Catholic	NA	Primary	Married	Fisherman	More than 12 months	Renting	NA	Less than 50,000	Yes	Reminder to wear lifejacket Proper lifejacket wear practices	Yes	Yes	No	No	No	Yes	Yes	Not seen	More than a week ago	Yes	Always/every trip	Yes	Yes	NA	Stop them from boarding	NA	Instructions from boat owner	No	NA	NA	NA	NA	Agree	Disagree	Agree	Disagree	Agree	Disagree	Agree	Disagree	Disagree	Few days in a week
Buliisa	Butyaba	32	30 to 39	Male	Alur	NA	Anglican	NA	Primary	Married	Fisherman	More than 12 months	Renting	NA	Less than 50,000	Yes	Proper lifejacket wear practices Benefits of wearing lifejacket	No	Yes	No	No	Yes	No	Yes	Not seen	Less than a week ago	Yes	Always/every trip	Yes	Yes	NA	Instruct them	NA	NA	No	NA	NA	NA	NA	Agree	Disagree	Agree	Agree	Agree	Disagree	Agree	Disagree	Disagree	Few days in a week
Buliisa	Butyaba	35	30 to 39	Male	Mugungu	NA	Muslim	NA	None	Married	Fisherman	More than 12 months	Renting	NA	50,000 to 100,000	Yes	Reminder to wear lifejacket Benefits of wearing lifejacket	Yes	No	No	No	Yes	Yes	Yes	Not seen	Less than a week ago	Yes	Always/every trip	Yes	Yes	NA	Stop them from boarding	NA	NA	Yes	Agree	Disagree	Agree	Agree	Agree	Disagree	Agree	Agree	Agree	Disagree	Agree	Disagree	Disagree	Daily
Buliisa	Butyaba	58	50 and above	Male	Alur	NA	Catholic	NA	None	Married	Fisherman	More than 12 months	Renting	NA	101,000 to 200,000	Yes	Reminder to wear lifejacket Benefits of wearing lifejacket	Yes	No	No	No	Yes	Yes	Yes	Not seen	Today	Yes	Always/every trip	Yes	Yes	NA	Instruct them	NA	NA	No	NA	NA	NA	NA	Agree	Disagree	Agree	Agree	Agree	Disagree	Agree	Disagree	Disagree	Daily
Buliisa	Butyaba	33	30 to 39	Male	Other	Madi	Anglican	NA	Secondary or higher	Married	Fisherman	More than 12 months	Owner	NA	Less than 50,000	Yes	Reminder to wear lifejacket Proper lifejacket wear practices	Yes	Yes	No	No	No	Yes	Yes	Not seen	Yesterday	Yes	Always/every trip	Yes	Yes	NA	Instruct them	NA	NA	Yes	NA	NA	NA	NA	Agree	Disagree	Disagree	Agree	Agree	Disagree	Agree	Disagree	Disagree	Few days in a week
Buliisa	Butyaba	29	20 to 29	Male	Mugungu	NA	Catholic	NA	Secondary or higher	Single	Fisherman	More than 12 months	Renting	NA	101,000 to 200,000	Yes	Proper lifejacket wear practices Benefits of wearing lifejacket Reminder to wear lifejacket	Yes	Yes	No	No	Yes	Yes	No	NA	Yesterday	No	Never	No	No	Very likely	Instruct them	NA	NA	Yes	Agree	Agree	Disagree	Agree	Agree	Disagree	Agree	Agree	Agree	Disagree	Disagree	Disagree	Disagree	Few days in a week
Buliisa	Butyaba	29	20 to 29	Male	Alur	NA	Catholic	NA	Primary	Married	Transporter	More than 12 months	Renting	NA	Less than 50,000	Yes	Reminder to wear lifejacket Benefits of wearing lifejacket Proper lifejacket wear practices	Yes	Yes	No	No	Yes	Yes	Yes	Not seen	Less than a week ago	Yes	Always/every trip	Yes	Yes	NA	Instruct them	NA	NA	No	NA	NA	NA	NA	Agree	Disagree	Agree	Agree	Agree	Disagree	Agree	Disagree	Disagree	Few days in a week
Buliisa	Butyaba	26	20 to 29	Male	Alur	NA	Anglican	NA	Primary	Married	Fisherman	More than 12 months	Renting	NA	50,000 to 100,000	Yes	Reminder to wear lifejacket Proper lifejacket wear practices Benefits of wearing lifejacket	Yes	Yes	No	No	Yes	No	No	NA	More than a week ago	No	Never	No	No	Very likely	Instruct them	NA	NA	Yes	Disagree	Disagree	Disagree	Agree	Agree	Disagree	Agree	Agree	Agree	Disagree	Disagree	Disagree	Disagree	Few days in a week
Buliisa	Butyaba	32	30 to 39	Male	Mugungu	NA	Catholic	NA	None	Single	Fisherman	More than 12 months	Renting	NA	Less than 50,000	Yes	Reminder to wear lifejacket Benefits of wearing lifejacket Proper lifejacket wear practices	Yes	Yes	No	No	Yes	No	No	NA	Less than a week ago	No	Never	No	No	Very likely	Instruct them	NA	NA	Yes	Disagree	Agree	Agree	Agree	Agree	Disagree	Agree	Disagree	Agree	Disagree	Agree	Disagree	Disagree	Daily
Buliisa	Butyaba	22	20 to 29	Male	Alur	NA	Anglican	NA	Secondary or higher	Married	Fisherman	More than 12 months	Owner	NA	Less than 50,000	Yes	Proper lifejacket wear practices Benefits of wearing lifejacket	No	Yes	No	No	Yes	No	Yes	Not seen	Less than a week ago	Yes	Always/every trip	Yes	Yes	NA	Instruct them	NA	NA	Yes	Agree	Agree	Disagree	Agree	Agree	Agree	Agree	Disagree	Agree	Disagree	Agree	Disagree	Disagree	Few days in a week
Buliisa	Walukoba	33	30 to 39	Male	Alur	NA	Anglican	NA	Secondary or higher	Married	Fisherman	More than 12 months	Owner	NA	101,000 to 200,000	Yes	Reminder to wear lifejacket Proper lifejacket wear practices Consequences of not wearing lifejacket Benefits of wearing lifejacket Identifying a lifejacket fit for me	Yes	Yes	Yes	Yes	Yes	Yes	Yes	Not seen	Today	Yes	Always/every trip	Yes	Yes	NA	Instruct them	NA	NA	Yes	Agree	Agree	Agree	Agree	Agree	Agree	Agree	Disagree	Agree	Disagree	Agree	Agree	Disagree	Daily
Buliisa	Walukoba	30	30 to 39	Male	Other	MUFUMBIRA	Muslim	NA	Primary	Married	Fisherman	More than 12 months	Renting	NA	50,000 to 100,000	Yes	Reminder to wear lifejacket Proper lifejacket wear practices	Yes	Yes	No	No	No	Yes	Yes	Not seen	Yesterday	Yes	Always/every trip	Yes	Yes	NA	Instruct them	NA	NA	Yes	Agree	Agree	Agree	Agree	Agree	Agree	Agree	Disagree	Agree	Agree	Agree	Agree	Disagree	Daily
Buliisa	Walukoba	36	30 to 39	Male	Other	MUFUMBIRA	Other	NA	None	Married	Fisherman	More than 12 months	Owner	NA	50,000 to 100,000	Yes	Reminder to wear lifejacket Proper lifejacket wear practices	Yes	Yes	No	No	No	Yes	Yes	Not seen	Yesterday	Yes	Always/every trip	Yes	Yes	NA	Instruct them	NA	NA	Yes	Agree	Agree	Agree	Agree	Agree	Agree	Disagree	Agree	Agree	Disagree	Agree	Agree	Disagree	Infrequently (once a week)
Buliisa	Walukoba	32	30 to 39	Male	Alur	NA	Anglican	NA	Primary	Married	Fisherman	More than 12 months	Renting	NA	Less than 50,000	No	NA	NA	NA	NA	NA	NA	Yes	Yes	Not seen	Today	Yes	Always/every trip	Yes	Yes	NA	Instruct them	NA	NA	Yes	Agree	Agree	Agree	Agree	Agree	Agree	Agree	Agree	Agree	Agree	Agree	Agree	Agree	Daily
Buliisa	Walukoba	39	30 to 39	Male	Alur	NA	Anglican	NA	Primary	Married	Fisherman	More than 12 months	Renting	NA	50,000 to 100,000	Yes	Reminder to wear lifejacket Consequences of not wearing lifejacket Proper lifejacket wear practices	Yes	Yes	No	Yes	No	Yes	Yes	Not seen	Today	Yes	Always/every trip	Yes	Yes	NA	Instruct them	NA	NA	Yes	Agree	Agree	Agree	Agree	Agree	Agree	Agree	Agree	Agree	Disagree	Agree	Agree	Disagree	Daily
Buliisa	Walukoba	43	40 to 49	Male	Other	LUGUBARA	Muslim	NA	Primary	Single	Fisherman	More than 12 months	Renting	NA	50,000 to 100,000	No	NA	NA	NA	NA	NA	NA	Yes	No	NA	Today	Yes	Rarely	No	Yes	NA	Instruct them	NA	NA	No	NA	NA	NA	NA	Agree	Agree	Agree	Agree	Agree	Disagree	Agree	Disagree	Disagree	Daily
Buliisa	Walukoba	28	20 to 29	Male	Mugungu	NA	Anglican	NA	Secondary or higher	Married	Fisherman	More than 12 months	Owner	NA	50,000 to 100,000	Yes	Identifying a lifejacket fit for me Proper lifejacket wear practices Reminder to wear lifejacket Benefits of wearing lifejacket Consequences of not wearing lifejacket	Yes	Yes	Yes	Yes	Yes	Yes	Yes	Not seen	Today	Yes	Always/every trip	Yes	Yes	NA	Instruct them	NA	NA	Yes	Agree	Agree	Agree	Agree	Agree	Agree	Agree	Agree	Agree	Disagree	Disagree	Agree	Disagree	Daily
Buliisa	Walukoba	27	20 to 29	Male	Mugungu	NA	Other	FAITH OF UNITY	Secondary or higher	Married	Fisherman	More than 12 months	Renting	NA	50,000 to 100,000	No	NA	NA	NA	NA	NA	NA	Yes	Yes	Not seen	Today	Yes	Always/every trip	Yes	Yes	NA	Instruct them	NA	NA	Yes	Agree	Agree	Agree	Agree	Agree	Agree	Agree	Agree	Agree	Disagree	Agree	Agree	Disagree	Daily
Buliisa	Walukoba	30	30 to 39	Male	Alur	NA	Catholic	NA	Primary	Married	Fisherman	More than 12 months	Renting	NA	50,000 to 100,000	Yes	Reminder to wear lifejacket Proper lifejacket wear practices Identifying a lifejacket fit for me Consequences of not wearing lifejacket	Yes	Yes	Yes	Yes	No	Yes	Yes	Not seen	Today	No	Always/every trip	Yes	Yes	NA	Instruct them	NA	NA	Yes	Agree	Agree	Disagree	Agree	Agree	Agree	Agree	Agree	Agree	Disagree	Agree	Agree	Disagree	Daily
Buliisa	Butyaba	51	50 and above	Male	Mugungu	NA	Anglican	NA	Primary	Married	Fisherman	More than 12 months	Renting	NA	101,000 to 200,000	Yes	Reminder to wear lifejacket Consequences of not wearing lifejacket Identifying a lifejacket fit for me	Yes	No	Yes	Yes	No	Yes	Yes	Seen	Today	Yes	Always/every trip	Yes	Yes	NA	Instruct them	NA	NA	Yes	Agree	Agree	Agree	Agree	Agree	Agree	Agree	Agree	Agree	Agree	Agree	Agree	Disagree	Few days in a week
Buliisa	Butyaba	51	50 and above	Male	Mugungu	NA	Anglican	NA	Primary	Married	Fisherman	More than 12 months	Owner	NA	50,000 to 100,000	No	NA	NA	NA	NA	NA	NA	Yes	Yes	Not seen	Yesterday	Yes	Always/every trip	Yes	Yes	NA	Instruct them	NA	NA	Yes	Agree	Agree	Agree	Agree	Agree	Agree	Agree	Agree	Agree	Disagree	Agree	Agree	Disagree	Few days in a week
Buliisa	Butyaba	56	50 and above	Male	Mugungu	NA	Anglican	NA	Primary	Married	Fisherman	More than 12 months	Owner	NA	201,000 to 300,000	Yes	Proper lifejacket wear practices Identifying a lifejacket fit for me Benefits of wearing lifejacket	No	Yes	Yes	No	Yes	Yes	Yes	Seen	Today	Yes	Always/every trip	Yes	Yes	NA	Instruct them	NA	NA	Yes	Agree	Disagree	Disagree	Agree	Agree	Disagree	Agree	Agree	Agree	Disagree	Agree	Agree	Disagree	Few days in a week
Buliisa	Butyaba	31	30 to 39	Male	Mugungu	NA	Anglican	NA	Primary	Married	Fisherman	More than 12 months	Renting	NA	101,000 to 200,000	Yes	Consequences of not wearing lifejacket Identifying a lifejacket fit for me	No	No	Yes	Yes	No	Yes	Yes	Not seen	Less than a week ago	Yes	Always/every trip	Yes	Yes	NA	Instruct them	NA	NA	Yes	Agree	Agree	Agree	Agree	Agree	Agree	Agree	Agree	Agree	Disagree	Agree	Agree	Disagree	Few days in a week
Buliisa	Butyaba	53	50 and above	Male	Mugungu	NA	Other	FAITH OF UNITY	Primary	Married	Fisherman	More than 12 months	Renting	NA	50,000 to 100,000	No	NA	NA	NA	NA	NA	NA	Yes	Yes	Not seen	Yesterday	Yes	Always/every trip	Yes	Yes	NA	Instruct them	NA	NA	Yes	Agree	Agree	Agree	Agree	Agree	Agree	Agree	Agree	Agree	Disagree	Agree	Agree	Disagree	Few days in a week
Buliisa	Butyaba	25	20 to 29	Male	Mugungu	NA	Catholic	NA	Primary	Married	Fisherman	More than 12 months	Renting	NA	50,000 to 100,000	No	NA	NA	NA	NA	NA	NA	Yes	No	NA	Yesterday	Yes	Always/every trip	Yes	Yes	NA	Instruct them	NA	NA	Yes	Agree	Agree	Agree	Agree	Agree	Disagree	Agree	Agree	Agree	Agree	Agree	Agree	Disagree	Few days in a week
Buliisa	Butyaba	49	40 to 49	Male	Alur	NA	Catholic	NA	Primary	Married	Fisherman	More than 12 months	Renting	NA	50,000 to 100,000	Yes	Proper lifejacket wear practices	No	Yes	No	No	No	Yes	Yes	Not seen	Today	Yes	Always/every trip	Yes	Yes	NA	Instruct them	NA	NA	Yes	Agree	Agree	Agree	Agree	Agree	Agree	Agree	Agree	Agree	Disagree	Agree	Agree	Disagree	Infrequently (once a week)
Buliisa	Butyaba	38	30 to 39	Male	Munyoro/Mutooro	NA	Catholic	NA	Secondary or higher	Married	Fisherman	More than 12 months	Owner	NA	201,000 to 300,000	Yes	Reminder to wear lifejacket Proper lifejacket wear practices	Yes	Yes	No	No	No	Yes	Yes	Not seen	Yesterday	Yes	Always/every trip	Yes	Yes	NA	Instruct them	NA	NA	Yes	Agree	Agree	Agree	Agree	Agree	Disagree	Agree	Disagree	Agree	Disagree	Agree	Agree	Disagree	Infrequently (once a week)
Buliisa	Butyaba	39	30 to 39	Male	Mugungu	NA	Catholic	NA	Primary	Married	Fisherman	More than 12 months	Owner	NA	50,000 to 100,000	Yes	Reminder to wear lifejacket Identifying a lifejacket fit for me Consequences of not wearing lifejacket Proper lifejacket wear practices Benefits of wearing lifejacket	Yes	Yes	Yes	Yes	Yes	Yes	Yes	Not seen	Yesterday	Yes	Always/every trip	Yes	Yes	NA	Instruct them	NA	NA	Yes	Agree	Agree	Agree	Agree	Agree	Agree	Agree	Agree	Agree	Agree	Agree	Agree	Disagree	Infrequently (once a week)
Buliisa	Butyaba	28	20 to 29	Male	Alur	NA	Muslim	NA	Primary	Married	Fisherman	More than 12 months	Owner	NA	50,000 to 100,000	Yes	Proper lifejacket wear practices Consequences of not wearing lifejacket	No	Yes	No	Yes	No	Yes	No	NA	Yesterday	Yes	Sometimes	No	No	Likely	Instruct them	NA	NA	No	NA	NA	NA	NA	Agree	Agree	Agree	Agree	Agree	Disagree	Agree	Agree	Disagree	Few days in a week
Buliisa	Butyaba	39	30 to 39	Male	Alur	NA	Catholic	NA	Primary	Married	Fisherman	More than 12 months	Renting	NA	50,000 to 100,000	Yes	Reminder to wear lifejacket Proper lifejacket wear practices	Yes	Yes	No	No	No	Yes	Yes	Not seen	Yesterday	Yes	Always/every trip	Yes	Yes	NA	Instruct them	NA	NA	Yes	NA	NA	NA	NA	Agree	Agree	Agree	Agree	Agree	Disagree	Agree	Agree	Disagree	Few days in a week
Buliisa	Butyaba	39	30 to 39	Male	Alur	NA	Anglican	NA	Primary	Married	Fisherman	More than 12 months	Renting	NA	50,000 to 100,000	Yes	Proper lifejacket wear practices Consequences of not wearing lifejacket	No	Yes	No	Yes	No	Yes	Yes	Not seen	Yesterday	Yes	Always/every trip	Yes	Yes	NA	Instruct them	NA	NA	Yes	Agree	Agree	Agree	Agree	Agree	Agree	Agree	Agree	Agree	Disagree	Agree	Agree	Disagree	Few days in a week
Buliisa	Butyaba	40	40 to 49	Male	Mugungu	NA	Anglican	NA	Primary	Married	Fisherman	More than 12 months	Renting	NA	50,000 to 100,000	Yes	Reminder to wear lifejacket Proper lifejacket wear practices	Yes	Yes	No	No	No	Yes	Yes	Not seen	Yesterday	Yes	Always/every trip	Yes	Yes	NA	Instruct them	NA	NA	Yes	NA	NA	NA	NA	Agree	Agree	Agree	Agree	Agree	Disagree	Agree	Agree	Disagree	Infrequently (once a week)
Buliisa	Butyaba	22	20 to 29	Male	Mugungu	NA	Catholic	NA	Primary	Married	Fisherman	More than 12 months	Renting	NA	50,000 to 100,000	Yes	Reminder to wear lifejacket Benefits of wearing lifejacket	Yes	No	No	No	Yes	Yes	Yes	Not seen	Less than a week ago	Yes	Always/every trip	Yes	Yes	NA	Instruct them	NA	NA	Yes	Agree	Agree	Agree	Agree	Agree	Agree	Agree	Agree	Agree	Disagree	Agree	Agree	Disagree	Few days in a week
Buliisa	Butyaba	33	30 to 39	Male	Mugungu	NA	Muslim	NA	Secondary or higher	Married	Fisherman	More than 12 months	Owner	NA	101,000 to 200,000	Yes	Reminder to wear lifejacket Proper lifejacket wear practices	Yes	Yes	No	No	No	Yes	Yes	Not seen	Yesterday	Yes	Always/every trip	Yes	Yes	NA	Instruct them	NA	NA	Yes	Agree	Agree	Agree	Agree	Agree	Agree	Agree	Agree	Agree	Disagree	Agree	Agree	Disagree	Daily
Buliisa	Butyaba	57	50 and above	Male	Mugungu	NA	Muslim	NA	Primary	Married	Fisherman	More than 12 months	Renting	NA	50,000 to 100,000	Yes	Reminder to wear lifejacket Consequences of not wearing lifejacket	Yes	No	No	Yes	No	Yes	No	NA	Yesterday	Yes	Sometimes	No	No	Likely	Instruct them	NA	NA	No	NA	NA	NA	NA	Agree	Agree	Agree	Agree	Agree	Disagree	Agree	Agree	Disagree	Daily
Buliisa	Butyaba	54	50 and above	Male	Mugungu	NA	Muslim	NA	Primary	Married	Fisherman	More than 12 months	Owner	NA	50,000 to 100,000	Yes	Reminder to wear lifejacket Identifying a lifejacket fit for me	Yes	No	Yes	No	No	No	No	NA	Today	No	Most of the time	No	No	Unlikely	Instruct them	NA	NA	No	NA	NA	NA	NA	Agree	Agree	Agree	Agree	Agree	Disagree	Agree	Agree	Disagree	Daily
Buliisa	Butyaba	60	50 and above	Male	Mugungu	NA	Muslim	NA	Primary	Married	Fisherman	More than 12 months	Owner	NA	50,000 to 100,000	Yes	Reminder to wear lifejacket Proper lifejacket wear practices	Yes	Yes	No	No	No	Yes	Yes	Not seen	Yesterday	Yes	Always/every trip	Yes	Yes	NA	Instruct them	NA	NA	Yes	NA	NA	NA	NA	Agree	Agree	Agree	Disagree	Agree	Disagree	Agree	Agree	Disagree	Infrequently (once a week)
Buliisa	Butyaba	46	40 to 49	Male	Mugungu	NA	Catholic	NA	Primary	Married	Fisherman	More than 12 months	Owner	NA	50,000 to 100,000	Yes	Reminder to wear lifejacket Identifying a lifejacket fit for me Consequences of not wearing lifejacket Proper lifejacket wear practices	Yes	Yes	Yes	Yes	No	No	Yes	Not seen	More than a week ago	Yes	Always/every trip	Yes	Yes	NA	Instruct them	NA	NA	Yes	Agree	Agree	Agree	Agree	Agree	Agree	Agree	Agree	Agree	Disagree	Agree	Agree	Disagree	Daily
Buliisa	Walukoba	28	20 to 29	Male	Alur	NA	Catholic	NA	Primary	Married	Fisherman	More than 12 months	Renting	NA	Less than 50,000	Yes	Reminder to wear lifejacket Proper lifejacket wear practices Consequences of not wearing lifejacket Benefits of wearing lifejacket	Yes	Yes	No	Yes	Yes	No	Yes	Not seen	Yesterday	Yes	Always/every trip	Yes	Yes	NA	Instruct them	NA	NA	Yes	Agree	Agree	Agree	Agree	Agree	Disagree	Agree	Disagree	Agree	Disagree	Disagree	Disagree	Agree	Daily
Buliisa	Walukoba	27	20 to 29	Male	Alur	NA	Pentecostal	NA	Primary	Married	Fisherman	More than 12 months	Owner	NA	Less than 50,000	Yes	Reminder to wear lifejacket Consequences of not wearing lifejacket Benefits of wearing lifejacket	Yes	No	No	Yes	Yes	No	Yes	Not seen	Yesterday	Yes	Always/every trip	Yes	Yes	NA	Instruct them	NA	NA	Yes	Agree	Disagree	Disagree	Agree	Agree	Disagree	Agree	Disagree	Agree	Disagree	Agree	Disagree	Agree	Daily
Buliisa	Walukoba	38	30 to 39	Male	Alur	NA	Muslim	NA	Primary	Married	Fisherman	More than 12 months	Owner	NA	50,000 to 100,000	Yes	Benefits of wearing lifejacket Reminder to wear lifejacket Consequences of not wearing lifejacket	Yes	No	No	Yes	Yes	No	Yes	Not seen	Today	Yes	Always/every trip	Yes	Yes	NA	Instruct them	NA	NA	Yes	Disagree	Disagree	Disagree	Agree	Agree	Disagree	Agree	Agree	Agree	Disagree	Agree	Disagree	Agree	Daily
Buliisa	Walukoba	32	30 to 39	Male	Alur	NA	Catholic	NA	Primary	Married	Fisherman	More than 12 months	Renting	NA	Less than 50,000	Yes	Reminder to wear lifejacket	Yes	No	No	No	No	No	Yes	Not seen	Yesterday	Yes	Always/every trip	Yes	Yes	NA	Instruct them	NA	NA	Yes	Neither agree nor disagree	Disagree	Disagree	Agree	Agree	Disagree	Agree	Agree	Agree	Disagree	Agree	Disagree	Agree	Daily
Buliisa	Walukoba	24	20 to 29	Male	Alur	NA	Catholic	NA	Primary	Single	Fisherman	More than 12 months	Owner	NA	50,000 to 100,000	Yes	Reminder to wear lifejacket Benefits of wearing lifejacket	Yes	No	No	No	Yes	Yes	Yes	Not seen	Today	Yes	Most of the time	No	Yes	NA	Instruct them	NA	NA	Yes	Disagree	Disagree	Disagree	Agree	Agree	Disagree	Agree	Agree	Agree	Disagree	Agree	Disagree	Agree	Daily
Buliisa	Walukoba	24	20 to 29	Male	Alur	NA	Catholic	NA	Secondary or higher	Married	Fisherman	More than 12 months	Renting	NA	50,000 to 100,000	Yes	Reminder to wear lifejacket Consequences of not wearing lifejacket Benefits of wearing lifejacket	Yes	No	No	Yes	Yes	Yes	Yes	Not seen	Today	Yes	Most of the time	No	Yes	NA	Other, specify	Doesn't	NA	Yes	Disagree	Disagree	Disagree	Agree	Agree	Agree	Agree	Disagree	Agree	Disagree	Agree	Disagree	Agree	Daily
Buliisa	Walukoba	25	20 to 29	Male	Alur	NA	Muslim	NA	Primary	Married	Fisherman	More than 12 months	Renting	NA	101,000 to 200,000	Yes	Reminder to wear lifejacket Proper lifejacket wear practices	Yes	Yes	No	No	No	Yes	Yes	Not seen	Yesterday	Yes	Always/every trip	Yes	Yes	NA	Instruct them	NA	NA	Yes	Neither agree nor disagree	Disagree	Disagree	Neither agree nor disagree	Agree	Agree	Agree	Disagree	Agree	Disagree	Agree	Disagree	Agree	Daily
Buliisa	Walukoba	30	30 to 39	Male	Alur	NA	Catholic	NA	Primary	Married	Fisherman	More than 12 months	Renting	NA	Less than 50,000	Yes	Reminder to wear lifejacket Benefits of wearing lifejacket Consequences of not wearing lifejacket	Yes	No	No	Yes	Yes	Yes	Yes	Not seen	Today	Yes	Always/every trip	Yes	Yes	NA	Instruct them	NA	NA	Yes	Neither agree nor disagree	Disagree	Disagree	Agree	Agree	Disagree	Agree	Disagree	Agree	Disagree	Agree	Disagree	Agree	Daily
Buliisa	Walukoba	30	30 to 39	Male	Alur	NA	Other	Pegan	Primary	Married	Fisherman	More than 12 months	Renting	NA	Less than 50,000	Yes	Reminder to wear lifejacket Consequences of not wearing lifejacket Benefits of wearing lifejacket Proper lifejacket wear practices	Yes	Yes	No	Yes	Yes	No	Yes	Not seen	Today	No	Always/every trip	Yes	Yes	NA	Other, specify	Doesn't	NA	Yes	Neither agree nor disagree	Disagree	Neither agree nor disagree	Agree	Agree	Disagree	Agree	Agree	Agree	Disagree	Agree	Disagree	Agree	Few days in a week
Buliisa	Walukoba	30	30 to 39	Male	Alur	NA	Catholic	NA	Secondary or higher	Married	Fisherman	More than 12 months	Owner	NA	Less than 50,000	Yes	Reminder to wear lifejacket Consequences of not wearing lifejacket Benefits of wearing lifejacket Proper lifejacket wear practices	Yes	Yes	No	Yes	Yes	Yes	Yes	Not seen	Today	Yes	Always/every trip	Yes	Yes	NA	Instruct them	NA	NA	Yes	Disagree	Disagree	Disagree	Agree	Agree	Disagree	Agree	Agree	Agree	Disagree	Agree	Disagree	Agree	Daily
Buliisa	Walukoba	38	30 to 39	Male	Alur	NA	Anglican	NA	Primary	Married	Fisherman	More than 12 months	Renting	NA	50,000 to 100,000	Yes	Reminder to wear lifejacket Benefits of wearing lifejacket	Yes	No	No	No	Yes	Yes	Yes	Not seen	Today	Yes	Always/every trip	Yes	Yes	NA	Instruct them	NA	NA	Yes	Disagree	Disagree	Disagree	Agree	Agree	Disagree	Agree	Agree	Disagree	Disagree	Agree	Disagree	Agree	Daily
Buliisa	Walukoba	28	20 to 29	Male	Alur	NA	Catholic	NA	Primary	Married	Fisherman	More than 12 months	Owner	NA	50,000 to 100,000	Yes	Reminder to wear lifejacket Proper lifejacket wear practices	Yes	Yes	No	No	No	Yes	Yes	Not seen	Yesterday	Yes	Always/every trip	Yes	Yes	NA	Instruct them	NA	NA	Yes	Disagree	Disagree	Neither agree nor disagree	Neither agree nor disagree	Agree	Disagree	Agree	Agree	Agree	Disagree	Agree	Disagree	Agree	Daily
Buliisa	Walukoba	38	30 to 39	Male	Alur	NA	Catholic	NA	Primary	Married	Fisherman	More than 12 months	Renting	NA	101,000 to 200,000	Yes	Consequences of not wearing lifejacket Benefits of wearing lifejacket	No	No	No	Yes	Yes	Yes	Yes	Not seen	Yesterday	Yes	Most of the time	No	Yes	NA	Instruct them	NA	NA	Yes	Disagree	Disagree	Disagree	Agree	Agree	Disagree	Agree	Agree	Agree	Disagree	Disagree	Disagree	Agree	Daily
Buliisa	Walukoba	26	20 to 29	Male	Alur	NA	Catholic	NA	Primary	Married	Fisherman	More than 12 months	Owner	NA	50,000 to 100,000	Yes	Proper lifejacket wear practices Reminder to wear lifejacket Benefits of wearing lifejacket Consequences of not wearing lifejacket	Yes	Yes	No	Yes	Yes	Yes	Yes	Not seen	Today	Yes	Always/every trip	Yes	Yes	NA	Instruct them	NA	NA	Yes	Neither agree nor disagree	Disagree	Disagree	Agree	Agree	Disagree	Agree	Agree	Agree	Disagree	Agree	Disagree	Agree	Daily
Buliisa	Walukoba	29	20 to 29	Male	Alur	NA	Muslim	NA	Primary	Married	Fisherman	More than 12 months	Owner	NA	Less than 50,000	Yes	Consequences of not wearing lifejacket Benefits of wearing lifejacket	No	No	No	Yes	Yes	Yes	Yes	Not seen	Less than a week ago	Yes	Always/every trip	Yes	Yes	NA	Instruct them	NA	NA	Yes	Disagree	Disagree	Disagree	Agree	Agree	Disagree	Disagree	Agree	Agree	Disagree	Agree	Disagree	Agree	Daily
Buliisa	Walukoba	26	20 to 29	Male	Alur	NA	Catholic	NA	Secondary or higher	Married	Fisherman	More than 12 months	Renting	NA	Less than 50,000	Yes	Reminder to wear lifejacket Proper lifejacket wear practices Benefits of wearing lifejacket	Yes	Yes	No	No	Yes	Yes	Yes	Not seen	Less than a week ago	Yes	Most of the time	No	Yes	NA	Instruct them	NA	NA	Yes	Agree	Disagree	Disagree	Agree	Agree	Disagree	Agree	Agree	Agree	Disagree	Agree	Disagree	Agree	Daily
Buliisa	Walukoba	25	20 to 29	Male	Alur	NA	Catholic	NA	Primary	Married	Fisherman	More than 12 months	Renting	NA	50,000 to 100,000	Yes	Benefits of wearing lifejacket Consequences of not wearing lifejacket Reminder to wear lifejacket	Yes	No	No	Yes	Yes	Yes	Yes	Not seen	Less than a week ago	Yes	Always/every trip	Yes	Yes	NA	Instruct them	NA	NA	Yes	Neither agree nor disagree	Disagree	Disagree	Agree	Agree	Disagree	Agree	Agree	Agree	Disagree	Agree	Disagree	Agree	Daily
Buliisa	Walukoba	22	20 to 29	Male	Alur	NA	Catholic	NA	Primary	Single	Fisherman	More than 12 months	Renting	NA	Less than 50,000	Yes	Reminder to wear lifejacket Proper lifejacket wear practices Consequences of not wearing lifejacket Benefits of wearing lifejacket	Yes	Yes	No	Yes	Yes	Yes	Yes	Not seen	Less than a week ago	Yes	Always/every trip	Yes	Yes	NA	Instruct them	NA	NA	Yes	Disagree	Disagree	Disagree	Agree	Agree	Disagree	Agree	Agree	Agree	Disagree	Agree	Disagree	Agree	Daily
Buliisa	Butyaba	27	20 to 29	Male	Mugungu	NA	Muslim	NA	Secondary or higher	Married	Fisherman	More than 12 months	Owner	NA	50,000 to 100,000	Yes	Reminder to wear lifejacket Consequences of not wearing lifejacket Proper lifejacket wear practices	Yes	Yes	No	Yes	No	Yes	Yes	Not seen	Yesterday	Yes	Always/every trip	Yes	Yes	NA	Stop them from boarding	NA	NA	Yes	Disagree	Disagree	Disagree	Agree	Agree	Agree	Agree	Agree	Agree	Disagree	Agree	Disagree	Agree	Daily
Buliisa	Butyaba	23	20 to 29	Male	Alur	NA	Muslim	NA	Primary	Single	Fisherman	More than 12 months	Renting	NA	Less than 50,000	Yes	Benefits of wearing lifejacket Reminder to wear lifejacket Proper lifejacket wear practices Consequences of not wearing lifejacket	Yes	Yes	No	Yes	Yes	Yes	Yes	Not seen	More than a week ago	Yes	Always/every trip	Yes	Yes	NA	Instruct them	NA	NA	Yes	Neither agree nor disagree	Disagree	Disagree	Agree	Agree	Agree	Disagree	Agree	Agree	Disagree	Agree	Disagree	Agree	Daily
Buliisa	Butyaba	40	40 to 49	Male	Alur	NA	Muslim	NA	Primary	Married	Fisherman	More than 12 months	Renting	NA	50,000 to 100,000	Yes	Benefits of wearing lifejacket Reminder to wear lifejacket Proper lifejacket wear practices	Yes	Yes	No	No	Yes	Yes	Yes	Not seen	Today	Yes	Most of the time	No	Yes	NA	Stop them from boarding	NA	NA	Yes	Agree	Disagree	Disagree	Agree	Agree	Disagree	Agree	Agree	Agree	Disagree	Agree	Disagree	Agree	Daily
Buliisa	Butyaba	41	40 to 49	Male	Alur	NA	Catholic	NA	Primary	Married	Fisherman	More than 12 months	Owner	NA	101,000 to 200,000	Yes	Benefits of wearing lifejacket Proper lifejacket wear practices Reminder to wear lifejacket Consequences of not wearing lifejacket	Yes	Yes	No	Yes	Yes	No	Yes	Not seen	More than a week ago	Yes	Always/every trip	Yes	Yes	NA	Stop them from boarding	NA	NA	Yes	Disagree	Disagree	Disagree	Agree	Agree	Agree	Agree	Agree	Agree	Disagree	Agree	Disagree	Agree	Daily
Buliisa	Butyaba	28	20 to 29	Male	Alur	NA	Muslim	NA	Primary	Married	Fisherman	More than 12 months	Renting	NA	101,000 to 200,000	Yes	Consequences of not wearing lifejacket Benefits of wearing lifejacket Proper lifejacket wear practices Reminder to wear lifejacket	Yes	Yes	No	Yes	Yes	Yes	Yes	Not seen	Today	Yes	Most of the time	No	Yes	NA	Stop them from boarding	NA	NA	Yes	Disagree	Disagree	Disagree	Agree	Agree	Disagree	Agree	Agree	Agree	Disagree	Agree	Disagree	Agree	Daily
Buliisa	Butyaba	40	40 to 49	Male	Alur	NA	Catholic	NA	Primary	Single	Fisherman	More than 12 months	Renting	NA	50,000 to 100,000	Yes	Reminder to wear lifejacket Proper lifejacket wear practices Benefits of wearing lifejacket Consequences of not wearing lifejacket	Yes	Yes	No	Yes	Yes	No	Yes	Not seen	Yesterday	Yes	Most of the time	No	Yes	NA	Stop them from boarding	NA	NA	Yes	Disagree	Disagree	Disagree	Agree	Agree	Disagree	Agree	Agree	Agree	Disagree	Agree	Agree	Agree	Daily
Buliisa	Butyaba	48	40 to 49	Male	Alur	NA	Other	Traditional	Primary	Married	Fisherman	More than 12 months	Renting	NA	Less than 50,000	Yes	Reminder to wear lifejacket	Yes	No	No	No	No	Yes	Yes	Not seen	Yesterday	Yes	Always/every trip	Yes	Yes	NA	Other, specify	Doesn't	NA	Yes	Disagree	Disagree	Disagree	Agree	Agree	Disagree	Agree	Agree	Agree	Disagree	Agree	Agree	Agree	Daily
Buliisa	Butyaba	48	40 to 49	Male	Alur	NA	Catholic	NA	Primary	Married	Fisherman	More than 12 months	Renting	NA	Less than 50,000	Yes	Reminder to wear lifejacket Benefits of wearing lifejacket Consequences of not wearing lifejacket	Yes	No	No	Yes	Yes	No	Yes	Not seen	Less than a week ago	Yes	Most of the time	No	Yes	NA	Instruct them	NA	NA	Yes	Disagree	Neither agree nor disagree	Neither agree nor disagree	Agree	Agree	Agree	Disagree	Disagree	Agree	Disagree	Agree	Disagree	Agree	Daily
Buliisa	Butyaba	42	40 to 49	Male	Alur	NA	Muslim	NA	None	Married	Fisherman	More than 12 months	Renting	NA	Less than 50,000	Yes	Reminder to wear lifejacket Benefits of wearing lifejacket Proper lifejacket wear practices	Yes	Yes	No	No	Yes	No	Yes	Not seen	Less than a week ago	Yes	Most of the time	No	Yes	NA	Instruct them	NA	NA	Yes	Neither agree nor disagree	Disagree	Disagree	Agree	Agree	Disagree	Disagree	Agree	Agree	Disagree	Agree	Disagree	Agree	Daily
Buliisa	Butyaba	40	40 to 49	Male	Alur	NA	Catholic	NA	Primary	Married	Fisherman	More than 12 months	Renting	NA	Less than 50,000	Yes	Proper lifejacket wear practices Reminder to wear lifejacket Benefits of wearing lifejacket Consequences of not wearing lifejacket	Yes	Yes	No	Yes	Yes	No	Yes	Not seen	Today	Yes	Most of the time	No	Yes	NA	Instruct them	NA	NA	Yes	Neither agree nor disagree	Disagree	Disagree	Agree	Agree	Disagree	Agree	Agree	Agree	Disagree	Agree	Agree	Agree	Daily
Buliisa	Butyaba	23	20 to 29	Male	Alur	NA	Muslim	NA	Primary	Single	Fisherman	More than 12 months	Renting	NA	Less than 50,000	Yes	Reminder to wear lifejacket Proper lifejacket wear practices Benefits of wearing lifejacket	Yes	Yes	No	No	Yes	No	Yes	Not seen	Yesterday	Yes	Always/every trip	Yes	Yes	NA	Stop them from boarding	NA	NA	Yes	Disagree	Disagree	Disagree	Agree	Agree	Disagree	Agree	Agree	Agree	Disagree	Agree	Disagree	Agree	Daily
Buliisa	Butyaba	56	50 and above	Male	Alur	NA	Catholic	NA	Primary	Single	Fisherman	More than 12 months	Renting	NA	Less than 50,000	Yes	Reminder to wear lifejacket Benefits of wearing lifejacket Proper lifejacket wear practices Consequences of not wearing lifejacket	Yes	Yes	No	Yes	Yes	Yes	No	NA	Yesterday	No	Never	No	No	Likely	Instruct them	NA	NA	Yes	Neither agree nor disagree	Disagree	Disagree	Agree	Agree	Disagree	Disagree	Agree	Agree	Disagree	Agree	Disagree	Agree	Daily
Buliisa	Butyaba	20	20 to 29	Male	Alur	NA	Catholic	NA	Primary	Single	Fisherman	More than 12 months	Renting	NA	Less than 50,000	Yes	Proper lifejacket wear practices Benefits of wearing lifejacket Reminder to wear lifejacket	Yes	Yes	No	No	Yes	Yes	No	NA	Today	Yes	Always/every trip	Yes	Yes	NA	Instruct them	NA	NA	Yes	Neither agree nor disagree	Disagree	Disagree	Agree	Agree	Disagree	Agree	Disagree	Agree	Disagree	Agree	Disagree	Agree	Daily
Buliisa	Butyaba	24	20 to 29	Male	Alur	NA	Other	Traditional	Primary	Married	Fisherman	More than 12 months	Renting	NA	Less than 50,000	No	NA	NA	NA	NA	NA	NA	Yes	Yes	Not seen	More than a week ago	Yes	Sometimes	No	Yes	NA	Instruct them	NA	NA	No	NA	NA	NA	NA	Agree	Disagree	Agree	Disagree	Agree	Disagree	Agree	Disagree	Agree	Daily
Buliisa	Butyaba	24	20 to 29	Male	Alur	NA	Catholic	NA	Primary	Married	Fisherman	More than 12 months	Renting	NA	50,000 to 100,000	Yes	Benefits of wearing lifejacket Reminder to wear lifejacket	Yes	No	No	No	Yes	No	Yes	Not seen	More than a week ago	Yes	Rarely	No	Yes	NA	Instruct them	NA	NA	Yes	Disagree	Disagree	Disagree	Agree	Agree	Disagree	Agree	Agree	Agree	Disagree	Disagree	Disagree	Agree	Daily
Buliisa	Bugoigo	60	50 and above	Male	Alur	NA	Pentecostal	NA	Primary	Married	Fisherman	More than 12 months	Renting	NA	Less than 50,000	Yes	Benefits of wearing lifejacket Consequences of not wearing lifejacket Reminder to wear lifejacket	Yes	No	No	Yes	Yes	Yes	No	NA	More than a week ago	No	Never	No	Yes	NA	Instruct them	NA	NA	Yes	Neither agree nor disagree	Agree	Disagree	Agree	Agree	Disagree	Disagree	Agree	Agree	Disagree	Disagree	Disagree	Agree	Daily
Buliisa	Butyaba	30	30 to 39	Male	Alur	NA	Muslim	NA	Primary	Married	Fisherman	More than 12 months	Owner	NA	50,000 to 100,000	Yes	Reminder to wear lifejacket Benefits of wearing lifejacket Consequences of not wearing lifejacket Proper lifejacket wear practices	Yes	Yes	No	Yes	Yes	Yes	No	NA	Yesterday	No	Never	No	Yes	NA	Other, specify	Doesn't	NA	Yes	Neither agree nor disagree	Neither agree nor disagree	Neither agree nor disagree	Agree	Agree	Agree	Agree	Agree	Agree	Disagree	Agree	Disagree	Agree	Few days in a week
Buliisa	Butyaba	43	40 to 49	Male	Alur	NA	Muslim	NA	Primary	Married	Fisherman	More than 12 months	Owner	NA	50,000 to 100,000	Yes	Proper lifejacket wear practices Reminder to wear lifejacket Benefits of wearing lifejacket	Yes	Yes	No	No	Yes	Yes	Yes	Not seen	Less than a week ago	Yes	Always/every trip	Yes	Yes	NA	Other, specify	Doesn't	NA	Yes	Neither agree nor disagree	Neither agree nor disagree	Disagree	Agree	Agree	Disagree	Agree	Agree	Agree	Disagree	Agree	Disagree	Agree	Daily
Buliisa	Butyaba	35	30 to 39	Male	Alur	NA	Anglican	NA	Primary	Married	Fisherman	More than 12 months	Owner	NA	Less than 50,000	Yes	Reminder to wear lifejacket Benefits of wearing lifejacket Consequences of not wearing lifejacket	Yes	No	No	Yes	Yes	No	Yes	Not seen	Less than a week ago	Yes	Always/every trip	Yes	Yes	NA	Instruct them	NA	NA	Yes	Neither agree nor disagree	Disagree	Disagree	Agree	Agree	Disagree	Agree	Disagree	Agree	Disagree	Agree	Disagree	Agree	Few days in a week
Buliisa	Butyaba	40	40 to 49	Male	Alur	NA	Pentecostal	NA	Primary	Married	Fisherman	More than 12 months	Renting	NA	Less than 50,000	Yes	Reminder to wear lifejacket Proper lifejacket wear practices Benefits of wearing lifejacket	Yes	Yes	No	No	Yes	No	Yes	Not seen	Yesterday	Yes	Always/every trip	Yes	Yes	NA	Stop them from boarding	NA	NA	Yes	Neither agree nor disagree	Disagree	Disagree	Agree	Agree	Disagree	Agree	Agree	Agree	Disagree	Disagree	Disagree	Agree	Daily
Buliisa	Butyaba	41	40 to 49	Male	Mugungu	NA	Muslim	NA	Primary	Married	Fisherman	More than 12 months	Owner	NA	50,000 to 100,000	Yes	Proper lifejacket wear practices Reminder to wear lifejacket Benefits of wearing lifejacket Consequences of not wearing lifejacket	Yes	Yes	No	Yes	Yes	Yes	No	NA	Less than a week ago	Yes	Most of the time	No	Yes	NA	Stop them from boarding	NA	NA	Yes	Neither agree nor disagree	Disagree	Disagree	Agree	Agree	Agree	Agree	Agree	Agree	Disagree	Agree	Disagree	Agree	Daily
Buliisa	Butyaba	25	20 to 29	Male	Alur	NA	Catholic	NA	Primary	Married	Fisherman	More than 12 months	Renting	NA	Less than 50,000	Yes	Reminder to wear lifejacket Benefits of wearing lifejacket Consequences of not wearing lifejacket	Yes	No	No	Yes	Yes	Yes	No	NA	More than a week ago	No	Never	No	Yes	NA	Instruct them	NA	NA	Yes	Neither agree nor disagree	Disagree	Disagree	Agree	Agree	Agree	Agree	Disagree	Agree	Disagree	Disagree	Disagree	Agree	Daily
Hoima	Runga	39	30 to 39	Male	Alur	NA	Anglican	NA	Primary	Married	Fisherman	More than 12 months	Owner	NA	Less than 50,000	Yes	Reminder to wear lifejacket	Yes	No	No	No	No	No	No	NA	Less than a week ago	No	Never	No	No	Likely	Other, specify	Doesn't	NA	No	NA	NA	NA	NA	Agree	Disagree	Agree	Disagree	Agree	Disagree	Disagree	Agree	Agree	Daily
Hoima	Runga	27	20 to 29	Male	Alur	NA	Catholic	NA	Primary	Married	Fisherman	More than 12 months	Renting	NA	Less than 50,000	Yes	Reminder to wear lifejacket Consequences of not wearing lifejacket	Yes	No	No	Yes	No	No	Yes	Not seen	Less than a week ago	Yes	Always/every trip	Yes	Yes	NA	Instruct them	NA	NA	No	NA	NA	NA	NA	Agree	Agree	Agree	Agree	Agree	Disagree	Disagree	Disagree	Agree	Daily
Hoima	Runga	29	20 to 29	Male	Alur	NA	Catholic	NA	Primary	Single	Fisherman	More than 12 months	Owner	NA	101,000 to 200,000	No	NA	NA	NA	NA	NA	NA	Yes	Yes	Not seen	Today	No	Rarely	No	Yes	NA	Other, specify	Doesn't	NA	No	NA	NA	NA	NA	Disagree	Disagree	Disagree	Disagree	Agree	Disagree	Agree	Disagree	Agree	Daily
Hoima	Runga	25	20 to 29	Male	Alur	NA	Anglican	NA	Secondary or higher	Single	Fisherman	More than 12 months	Owner	NA	Less than 50,000	Yes	Benefits of wearing lifejacket Reminder to wear lifejacket	Yes	No	No	No	Yes	Yes	No	NA	Less than a week ago	No	Rarely	No	Yes	NA	Other, specify	Doesn't	NA	No	NA	NA	NA	NA	Agree	Disagree	Disagree	Disagree	Agree	Disagree	Agree	Disagree	Agree	Daily
Hoima	Runga	23	20 to 29	Male	Alur	NA	Catholic	NA	Secondary or higher	Married	Fisherman	More than 12 months	Renting	NA	Less than 50,000	Yes	Reminder to wear lifejacket	Yes	No	No	No	No	No	Yes	Not seen	Less than a week ago	Yes	Most of the time	No	Yes	NA	Instruct them	NA	NA	No	NA	NA	NA	NA	Agree	Agree	Agree	Agree	Agree	Disagree	Agree	Disagree	Agree	Daily
Hoima	Runga	23	20 to 29	Male	Alur	NA	Muslim	NA	Primary	Married	Fisherman	More than 12 months	Owner	NA	50,000 to 100,000	Yes	Reminder to wear lifejacket Consequences of not wearing lifejacket Benefits of wearing lifejacket	Yes	No	No	Yes	Yes	No	Yes	Not seen	Yesterday	Yes	Sometimes	No	Yes	NA	Other, specify	Doesn't	NA	No	NA	NA	NA	NA	Agree	Agree	Disagree	Agree	Agree	Disagree	Disagree	Disagree	Agree	Daily
Hoima	Runga	32	30 to 39	Male	Alur	NA	Catholic	NA	Primary	Married	Fisherman	More than 12 months	Owner	NA	101,000 to 200,000	No	NA	NA	NA	NA	NA	NA	Yes	No	NA	Yesterday	No	Never	No	Yes	NA	Other, specify	Doesn't	None	No	NA	NA	NA	NA	Agree	Agree	Agree	Agree	Agree	Disagree	Agree	Disagree	Agree	Few days in a week
Hoima	Runga	40	40 to 49	Male	Alur	NA	Muslim	NA	Primary	Married	Fisherman	More than 12 months	Owner	NA	50,000 to 100,000	No	NA	NA	NA	NA	NA	NA	Yes	No	NA	Yesterday	No	Never	No	No	Likely	Other, specify	Doesn't	NA	No	NA	NA	NA	NA	Agree	Agree	Disagree	Agree	Agree	Disagree	Agree	Disagree	Agree	Daily
Hoima	Runga	38	30 to 39	Male	Munyoro/Mutooro	NA	Anglican	NA	Primary	Married	Fisherman	More than 12 months	Renting	NA	Less than 50,000	No	NA	NA	NA	NA	NA	NA	Yes	No	NA	Less than a week ago	No	Never	No	No	Likely	Other, specify	Doesn't	NA	No	NA	NA	NA	NA	Agree	Disagree	Disagree	Disagree	Agree	Disagree	Agree	Agree	Agree	Few days in a week
Hoima	Runga	25	20 to 29	Male	Mugungu	NA	Anglican	NA	Secondary or higher	Married	Fisherman	More than 12 months	Renting	NA	101,000 to 200,000	Yes	Reminder to wear lifejacket Benefits of wearing lifejacket	Yes	No	No	No	Yes	Yes	No	NA	Less than a week ago	No	Rarely	No	No	Likely	Other, specify	Doesn't	NA	No	NA	NA	NA	NA	Agree	Agree	Agree	Disagree	Agree	Disagree	Disagree	Disagree	Agree	Daily
Hoima	Runga	31	30 to 39	Male	Alur	NA	Pentecostal	NA	Primary	Single	Fisherman	More than 12 months	Renting	NA	Less than 50,000	Yes	Reminder to wear lifejacket	Yes	No	No	No	No	Yes	Yes	Not seen	Today	Yes	Most of the time	No	Yes	NA	Instruct them	NA	NA	No	NA	NA	NA	NA	Agree	Disagree	Agree	Agree	Agree	Disagree	Agree	Disagree	Agree	Few days in a week
Hoima	Runga	30	30 to 39	Male	Alur	NA	Other	Traditional	Secondary or higher	Married	Fisherman	More than 12 months	Owner	NA	Less than 50,000	No	NA	NA	NA	NA	NA	NA	Yes	Yes	Not seen	Yesterday	Yes	Always/every trip	Yes	Yes	NA	Other, specify	Doesn't	NA	No	NA	NA	NA	NA	Agree	Disagree	Agree	Agree	Agree	Disagree	Agree	Agree	Agree	Daily
Hoima	Runga	28	20 to 29	Male	Alur	NA	Catholic	NA	Primary	Married	Fisherman	More than 12 months	Owner	NA	101,000 to 200,000	Yes	Benefits of wearing lifejacket Consequences of not wearing lifejacket	No	No	No	Yes	Yes	Yes	Yes	Not seen	Less than a week ago	Yes	Always/every trip	Yes	Yes	NA	Instruct them	NA	NA	No	NA	NA	NA	NA	Agree	Agree	Agree	Agree	Agree	Disagree	Agree	Disagree	Agree	Daily
Hoima	Runga	24	20 to 29	Male	Alur	NA	Muslim	NA	Primary	Married	Fisherman	More than 12 months	Renting	NA	101,000 to 200,000	Yes	Benefits of wearing lifejacket Consequences of not wearing lifejacket	No	No	No	Yes	Yes	Yes	Yes	Not seen	Less than a week ago	Yes	Always/every trip	Yes	Yes	NA	Instruct them	NA	NA	No	NA	NA	NA	NA	Agree	Agree	Disagree	Agree	Agree	Disagree	Agree	Disagree	Agree	Daily
Hoima	Runga	22	20 to 29	Male	Alur	NA	Catholic	NA	None	Married	Fisherman	More than 12 months	Renting	NA	50,000 to 100,000	No	NA	NA	NA	NA	NA	NA	Yes	Yes	Not seen	Less than a week ago	Yes	Most of the time	No	Yes	NA	Other, specify	Doesn't	NA	No	NA	NA	NA	NA	Agree	Disagree	Disagree	Agree	Agree	Disagree	Agree	Disagree	Agree	Daily
Hoima	Runga	22	20 to 29	Male	Alur	NA	Muslim	NA	Primary	Married	Fisherman	More than 12 months	Owner	NA	101,000 to 200,000	No	NA	NA	NA	NA	NA	NA	Yes	Yes	Not seen	Less than a week ago	Yes	Always/every trip	Yes	Yes	NA	Other, specify	Doesn't	NA	No	NA	NA	NA	NA	Agree	Agree	Agree	Agree	Agree	Disagree	Agree	Disagree	Agree	Daily
Hoima	Runga	35	30 to 39	Male	Alur	NA	Catholic	NA	Primary	Married	Fisherman	More than 12 months	Renting	NA	50,000 to 100,000	No	NA	NA	NA	NA	NA	NA	Yes	Yes	Not seen	Less than a week ago	Yes	Most of the time	No	Yes	NA	Other, specify	Doesn't	NA	No	NA	NA	NA	NA	Agree	Agree	Agree	Agree	Agree	Disagree	Agree	Disagree	Agree	Daily
Hoima	Runga	24	20 to 29	Male	Alur	NA	Muslim	NA	Primary	Married	Fisherman	More than 12 months	Renting	NA	101,000 to 200,000	No	NA	NA	NA	NA	NA	NA	Yes	Yes	Not seen	Today	Yes	Always/every trip	Yes	Yes	NA	Other, specify	Doesn't	NA	No	NA	NA	NA	NA	Agree	Agree	Agree	Agree	Agree	Disagree	Agree	Disagree	Agree	Daily
Hoima	Runga	28	20 to 29	Male	Alur	NA	Catholic	NA	Primary	Married	Fisherman	More than 12 months	Renting	NA	50,000 to 100,000	No	NA	NA	NA	NA	NA	NA	Yes	Yes	Not seen	Less than a week ago	Yes	Most of the time	No	Yes	NA	Stop them from boarding	NA	NA	No	NA	NA	NA	NA	Agree	Disagree	Agree	Agree	Agree	Disagree	Disagree	Disagree	Agree	Daily
Hoima	Runga	23	20 to 29	Male	Alur	NA	Catholic	NA	Primary	Married	Fisherman	More than 12 months	Renting	NA	50,000 to 100,000	Yes	Reminder to wear lifejacket Benefits of wearing lifejacket	Yes	No	No	No	Yes	No	Yes	Not seen	Less than a week ago	Yes	Most of the time	No	Yes	NA	Other, specify	Doesn't	NA	No	NA	NA	NA	NA	Agree	Disagree	Agree	Disagree	Agree	Disagree	Agree	Disagree	Agree	Daily
Hoima	Runga	25	20 to 29	Male	Alur	NA	Catholic	NA	Primary	Single	Fisherman	More than 12 months	Renting	NA	Less than 50,000	No	NA	NA	NA	NA	NA	NA	No	Yes	Not seen	Less than a week ago	Yes	Always/every trip	Yes	Yes	NA	Other, specify	Doesn't	NA	No	NA	NA	NA	NA	Agree	Disagree	Agree	Agree	Agree	Disagree	Agree	Disagree	Agree	Daily
Hoima	Runga	25	20 to 29	Male	Alur	NA	Catholic	NA	Primary	Married	Fisherman	More than 12 months	Renting	NA	101,000 to 200,000	No	NA	NA	NA	NA	NA	NA	Yes	Yes	Not seen	Today	Yes	Sometimes	No	Yes	NA	Other, specify	Doesn't	NA	No	NA	NA	NA	NA	Agree	Disagree	Disagree	Disagree	Agree	Disagree	Agree	Disagree	Agree	Daily
Hoima	Runga	20	20 to 29	Male	Alur	NA	Pentecostal	NA	Primary	Married	Fisherman	More than 12 months	Owner	NA	Less than 50,000	Yes	Benefits of wearing lifejacket Reminder to wear lifejacket	Yes	No	No	No	Yes	No	No	NA	More than a week ago	No	Never	No	No	Likely	Instruct them	NA	NA	No	NA	NA	NA	NA	Agree	Disagree	Agree	Agree	Agree	Disagree	Agree	Disagree	Agree	Daily
Hoima	Runga	27	20 to 29	Male	Alur	NA	Anglican	NA	Primary	Married	Fisherman	More than 12 months	Owner	NA	Less than 50,000	Yes	Benefits of wearing lifejacket Reminder to wear lifejacket	Yes	No	No	No	Yes	No	Yes	Not seen	More than a week ago	Yes	Always/every trip	Yes	Yes	NA	Stop them from boarding	NA	NA	No	NA	NA	NA	NA	Agree	Agree	Agree	Agree	Agree	Disagree	Disagree	Disagree	Agree	Infrequently (once a week)
Hoima	Runga	35	30 to 39	Male	Alur	NA	Muslim	NA	Primary	Married	Fisherman	More than 12 months	Owner	NA	201,000 to 300,000	Yes	Reminder to wear lifejacket Benefits of wearing lifejacket	Yes	No	No	No	Yes	Yes	No	NA	Yesterday	No	Never	No	No	Very likely	Other, specify	Doesn't	NA	No	NA	NA	NA	NA	Agree	Disagree	Agree	Agree	Agree	Disagree	Agree	Agree	Agree	Daily
Hoima	Runga	50	50 and above	Male	Alur	NA	Catholic	NA	Primary	Married	Fisherman	More than 12 months	Owner	NA	101,000 to 200,000	Yes	Benefits of wearing lifejacket	No	No	No	No	Yes	Yes	Yes	Not seen	Less than a week ago	Yes	Always/every trip	Yes	Yes	NA	Other, specify	Doesn't	NA	No	NA	NA	NA	NA	Agree	Disagree	Agree	Agree	Agree	Disagree	Agree	Disagree	Agree	Daily
Hoima	Runga	32	30 to 39	Male	Alur	NA	Catholic	NA	Primary	Single	Fisherman	More than 12 months	Owner	NA	50,000 to 100,000	Yes	Benefits of wearing lifejacket	No	No	No	No	Yes	Yes	Yes	Not seen	Less than a week ago	Yes	Most of the time	No	Yes	NA	Instruct them	NA	NA	No	NA	NA	NA	NA	Agree	Agree	Agree	Agree	Agree	Disagree	Agree	Disagree	Agree	Daily
Hoima	Runga	36	30 to 39	Male	Alur	NA	Muslim	NA	Primary	Single	Fisherman	More than 12 months	Renting	NA	Less than 50,000	No	NA	NA	NA	NA	NA	NA	Yes	Yes	Not seen	More than a week ago	Yes	Always/every trip	Yes	Yes	NA	Other, specify	Doesn't	NA	No	NA	NA	NA	NA	Agree	Agree	Agree	Agree	Agree	Disagree	Agree	Disagree	Agree	Daily
Hoima	Runga	28	20 to 29	Male	Alur	NA	Pentecostal	NA	Primary	Married	Fisherman	More than 12 months	Renting	NA	101,000 to 200,000	Yes	Reminder to wear lifejacket Benefits of wearing lifejacket	Yes	No	No	No	Yes	Yes	Yes	Not seen	Less than a week ago	Yes	Most of the time	No	Yes	NA	Stop them from boarding	NA	NA	No	NA	NA	NA	NA	Agree	Disagree	Agree	Agree	Agree	Disagree	Disagree	Disagree	Agree	Daily
Hoima	Runga	20	20 to 29	Male	Alur	NA	Muslim	NA	Primary	Married	Fisherman	More than 12 months	Renting	NA	50,000 to 100,000	No	NA	NA	NA	NA	NA	NA	No	Yes	Not seen	Less than a week ago	Yes	Always/every trip	Yes	Yes	NA	Instruct them	NA	NA	No	NA	NA	NA	NA	Agree	Disagree	Agree	Disagree	Agree	Disagree	Disagree	Disagree	Disagree	Few days in a week
Hoima	Runga	23	20 to 29	Male	Mugungu	NA	Anglican	NA	Secondary or higher	Married	Fisherman	More than 12 months	Renting	NA	50,000 to 100,000	Yes	Proper lifejacket wear practices Benefits of wearing lifejacket Reminder to wear lifejacket	Yes	Yes	No	No	Yes	No	Yes	Not seen	Yesterday	Yes	Always/every trip	Yes	Yes	NA	Instruct them	NA	NA	No	NA	NA	NA	NA	Agree	Disagree	Agree	Disagree	Agree	Disagree	Disagree	Disagree	Disagree	Few days in a week
Hoima	Runga	21	20 to 29	Male	Alur	NA	Muslim	NA	Primary	Married	Fisherman	More than 12 months	Renting	NA	50,000 to 100,000	No	NA	NA	NA	NA	NA	NA	Yes	Yes	Not seen	Less than a week ago	Yes	Always/every trip	Yes	Yes	NA	Instruct them	NA	NA	No	NA	NA	NA	NA	Agree	Disagree	Agree	Disagree	Agree	Disagree	Agree	Disagree	Disagree	Few days in a week
Hoima	Runga	32	30 to 39	Male	Alur	NA	Muslim	NA	Primary	Married	Fisherman	More than 12 months	Renting	NA	Less than 50,000	No	NA	NA	NA	NA	NA	NA	No	Yes	Not seen	Today	Yes	Always/every trip	Yes	Yes	NA	Instruct them	NA	NA	No	NA	NA	NA	NA	Agree	Agree	Agree	Agree	Agree	Disagree	Agree	Disagree	Disagree	Few days in a week
Hoima	Runga	25	20 to 29	Male	Alur	NA	Muslim	NA	Primary	Married	Fisherman	More than 12 months	Renting	NA	Less than 50,000	Yes	Reminder to wear lifejacket Benefits of wearing lifejacket	Yes	No	No	No	Yes	Yes	Yes	Not seen	More than a week ago	Yes	Always/every trip	Yes	Yes	NA	Instruct them	NA	NA	No	NA	NA	NA	NA	Agree	Disagree	Agree	Agree	Agree	Disagree	Agree	Disagree	Disagree	Daily
Hoima	Runga	22	20 to 29	Male	Alur	NA	Catholic	NA	Primary	Married	Fisherman	More than 12 months	Renting	NA	Less than 50,000	No	NA	NA	NA	NA	NA	NA	Yes	Yes	Not seen	Less than a week ago	Yes	Always/every trip	Yes	Yes	NA	Instruct them	NA	NA	No	NA	NA	NA	NA	Agree	Disagree	Agree	Agree	Agree	Disagree	Agree	Disagree	Disagree	Daily
Hoima	Runga	35	30 to 39	Male	Alur	NA	Catholic	NA	Primary	Married	Fisherman	More than 12 months	Renting	NA	Less than 50,000	No	NA	NA	NA	NA	NA	NA	No	Yes	Not seen	Today	No	Sometimes	No	Yes	NA	Instruct them	NA	NA	No	NA	NA	NA	NA	Disagree	Disagree	Agree	Disagree	Agree	Disagree	Agree	Disagree	Disagree	Daily
Hoima	Runga	36	30 to 39	Male	Alur	NA	Anglican	NA	Primary	Married	Fisherman	More than 12 months	Renting	NA	50,000 to 100,000	Yes	Benefits of wearing lifejacket Reminder to wear lifejacket Proper lifejacket wear practices	Yes	Yes	No	No	Yes	No	Yes	Not seen	Today	No	Sometimes	No	No	Very likely	Instruct them	NA	NA	No	NA	NA	NA	NA	Disagree	Disagree	Agree	Disagree	Agree	Disagree	Agree	Disagree	Disagree	Daily
Hoima	Runga	28	20 to 29	Male	Alur	NA	Muslim	NA	Secondary or higher	Married	Transporter	More than 12 months	Renting	NA	50,000 to 100,000	Yes	Reminder to wear lifejacket Proper lifejacket wear practices Benefits of wearing lifejacket	Yes	Yes	No	No	Yes	Yes	Yes	Not seen	More than a week ago	Yes	Sometimes	No	Yes	NA	Instruct them	NA	NA	No	NA	NA	NA	NA	Agree	Disagree	Agree	Agree	Agree	Disagree	Agree	Disagree	Disagree	Infrequently (once a week)
Hoima	Runga	32	30 to 39	Male	Alur	NA	Muslim	NA	Primary	Married	Fisherman	More than 12 months	Renting	NA	50,000 to 100,000	No	NA	NA	NA	NA	NA	NA	Yes	Yes	Not seen	Less than a week ago	Yes	Always/every trip	Yes	Yes	NA	Stop them from boarding	NA	NA	No	NA	NA	NA	NA	Agree	Disagree	Agree	Agree	Agree	Disagree	Agree	Disagree	Disagree	Few days in a week
Hoima	Runga	38	30 to 39	Male	Alur	NA	Anglican	NA	Primary	Single	Transporter	More than 12 months	Renting	NA	50,000 to 100,000	Yes	Reminder to wear lifejacket Proper lifejacket wear practices Benefits of wearing lifejacket	Yes	Yes	No	No	Yes	Yes	Yes	Not seen	Less than a week ago	Yes	Always/every trip	Yes	Yes	NA	Instruct them	NA	NA	No	NA	NA	NA	NA	Agree	Disagree	Agree	Agree	Agree	Disagree	Agree	Disagree	Disagree	Daily
Hoima	Runga	27	20 to 29	Male	Alur	NA	Catholic	NA	Primary	Single	Fisherman	More than 12 months	Owner	NA	50,000 to 100,000	Yes	Reminder to wear lifejacket Proper lifejacket wear practices Benefits of wearing lifejacket	Yes	Yes	No	No	Yes	Yes	Yes	Not seen	Less than a week ago	Yes	Always/every trip	Yes	Yes	NA	Instruct them	NA	NA	No	NA	NA	NA	NA	Agree	Disagree	Agree	Agree	Agree	Disagree	Agree	Disagree	Disagree	Daily
Hoima	Runga	22	20 to 29	Male	Mugungu	NA	Muslim	NA	Primary	Single	Fisherman	More than 12 months	Renting	NA	50,000 to 100,000	Yes	Benefits of wearing lifejacket Proper lifejacket wear practices	No	Yes	No	No	Yes	Yes	Yes	Not seen	Less than a week ago	Yes	Always/every trip	Yes	Yes	NA	Stop them from boarding	NA	NA	No	NA	NA	NA	NA	Agree	Disagree	Agree	Agree	Agree	Disagree	Agree	Disagree	Disagree	Daily
Hoima	Runga	30	30 to 39	Male	Alur	NA	Catholic	NA	Primary	Single	Fisherman	More than 12 months	Renting	NA	201,000 to 300,000	Yes	Proper lifejacket wear practices Benefits of wearing lifejacket	No	Yes	No	No	Yes	Yes	Yes	Not seen	Today	Yes	Always/every trip	Yes	Yes	NA	Instruct them	NA	NA	No	NA	NA	NA	NA	Agree	Disagree	Agree	Disagree	Agree	Disagree	Agree	Disagree	Disagree	Daily
Hoima	Runga	25	20 to 29	Male	Alur	NA	Catholic	NA	Primary	Single	Fisherman	More than 12 months	Renting	NA	50,000 to 100,000	No	NA	NA	NA	NA	NA	NA	No	Yes	Not seen	Less than a week ago	Yes	Always/every trip	Yes	Yes	NA	Instruct them	NA	NA	No	NA	NA	NA	NA	Agree	Disagree	Agree	Disagree	Agree	Disagree	Agree	Disagree	Disagree	Few days in a week
Hoima	Runga	24	20 to 29	Male	Alur	NA	Catholic	NA	Primary	Married	Fisherman	More than 12 months	Renting	Staying with a friend	50,000 to 100,000	No	NA	NA	NA	NA	NA	NA	No	Yes	Not seen	Yesterday	Yes	Always/every trip	Yes	Yes	NA	Instruct them	NA	NA	No	NA	NA	NA	NA	Agree	Disagree	Agree	Agree	Agree	Agree	Agree	Disagree	Disagree	Few days in a week
Hoima	Runga	26	20 to 29	Male	Alur	NA	Muslim	NA	Primary	Single	Fisherman	More than 12 months	Owner	NA	Less than 50,000	No	NA	NA	NA	NA	NA	NA	Yes	Yes	Not seen	Less than a week ago	Yes	Always/every trip	Yes	Yes	NA	Stop them from boarding	NA	NA	No	NA	NA	NA	NA	Agree	Disagree	Agree	Agree	Agree	Disagree	Agree	Disagree	Disagree	Few days in a week
Hoima	Runga	40	40 to 49	Male	Alur	NA	Catholic	NA	Primary	Married	Fisherman	More than 12 months	Renting	NA	101,000 to 200,000	No	NA	NA	NA	NA	NA	NA	Yes	Yes	Not seen	Yesterday	Yes	Always/every trip	Yes	Yes	NA	Stop them from boarding	NA	NA	No	NA	NA	NA	NA	Agree	Disagree	Agree	Disagree	Agree	Disagree	Agree	Disagree	Disagree	Daily
Hoima	Runga	28	20 to 29	Male	Alur	NA	Catholic	NA	Primary	Married	Fisherman	More than 12 months	Renting	NA	50,000 to 100,000	No	NA	NA	NA	NA	NA	NA	No	Yes	Not seen	Less than a week ago	Yes	Always/every trip	Yes	Yes	NA	Instruct them	NA	NA	No	NA	NA	NA	NA	Agree	Disagree	Agree	Agree	Agree	Disagree	Agree	Disagree	Disagree	Daily
Hoima	Runga	24	20 to 29	Male	Alur	NA	Muslim	NA	Primary	Married	Fisherman	More than 12 months	Renting	NA	50,000 to 100,000	No	NA	NA	NA	NA	NA	NA	Yes	Yes	Not seen	Yesterday	Yes	Always/every trip	Yes	Yes	NA	Instruct them	NA	NA	No	NA	NA	NA	NA	Agree	Disagree	Agree	Agree	Agree	Disagree	Agree	Disagree	Disagree	Daily
Hoima	Runga	24	20 to 29	Male	Alur	NA	Anglican	NA	Primary	Married	Fisherman	More than 12 months	Renting	NA	50,000 to 100,000	No	NA	NA	NA	NA	NA	NA	Yes	Yes	Not seen	Yesterday	Yes	Always/every trip	Yes	Yes	NA	Instruct them	NA	NA	No	NA	NA	NA	NA	Agree	Disagree	Agree	Agree	Agree	Disagree	Agree	Disagree	Disagree	Daily
Hoima	Runga	24	20 to 29	Male	Alur	NA	Muslim	NA	Secondary or higher	Married	Fisherman	More than 12 months	Owner	NA	101,000 to 200,000	No	NA	NA	NA	NA	NA	NA	No	Yes	Not seen	Less than a week ago	Yes	Always/every trip	Yes	Yes	NA	Instruct them	NA	NA	No	NA	NA	NA	NA	Agree	Disagree	Agree	Agree	Agree	Disagree	Agree	Disagree	Disagree	Few days in a week
Hoima	Runga	43	40 to 49	Male	Alur	NA	Pentecostal	NA	Primary	Married	Fisherman	More than 12 months	Renting	NA	50,000 to 100,000	No	NA	NA	NA	NA	NA	NA	Yes	Yes	Not seen	Less than a week ago	Yes	Always/every trip	Yes	Yes	NA	Instruct them	NA	NA	No	NA	NA	NA	NA	Disagree	Disagree	Agree	Agree	Agree	Disagree	Agree	Disagree	Disagree	Few days in a week
Hoima	Runga	36	30 to 39	Male	Alur	NA	Catholic	NA	Primary	Married	Fisherman	More than 12 months	Owner	NA	101,000 to 200,000	No	NA	NA	NA	NA	NA	NA	Yes	Yes	Not seen	More than a week ago	Yes	Always/every trip	Yes	Yes	NA	Instruct them	NA	NA	No	NA	NA	NA	NA	Agree	Agree	Disagree	Agree	Agree	Disagree	Agree	Disagree	Disagree	Daily
Hoima	Runga	27	20 to 29	Male	Alur	NA	Catholic	NA	Primary	Married	Fisherman	More than 12 months	Renting	NA	50,000 to 100,000	No	NA	NA	NA	NA	NA	NA	Yes	Yes	Not seen	Less than a week ago	Yes	Always/every trip	Yes	Yes	NA	Instruct them	NA	NA	No	NA	NA	NA	NA	Agree	Disagree	Agree	Disagree	Disagree	Disagree	Agree	Disagree	Disagree	Few days in a week
Hoima	Runga	27	20 to 29	Male	Mugungu	NA	Catholic	NA	Secondary or higher	Married	Fisherman	More than 12 months	Owner	NA	50,000 to 100,000	No	NA	NA	NA	NA	NA	NA	Yes	No	NA	Less than a week ago	Yes	Always/every trip	Yes	Yes	NA	Instruct them	NA	NA	Yes	Agree	Agree	Agree	Agree	Agree	Agree	Agree	Agree	Agree	Disagree	Agree	Agree	Disagree	Few days in a week
Hoima	Runga	28	20 to 29	Male	Alur	NA	Other	LAM THE KWARU	Secondary or higher	Married	Fisherman	More than 12 months	Renting	NA	50,000 to 100,000	No	NA	NA	NA	NA	NA	NA	No	No	NA	Less than a week ago	No	Sometimes	No	No	Likely	Instruct them	NA	NA	No	NA	NA	NA	NA	Agree	Agree	Agree	Agree	Agree	Agree	Agree	Agree	Disagree	Few days in a week
Hoima	Runga	34	30 to 39	Male	Other	MUGANDA	Anglican	NA	Secondary or higher	Married	Fisherman	More than 12 months	Renting	NA	Less than 50,000	No	NA	NA	NA	NA	NA	NA	Yes	No	NA	Today	No	Never	No	No	Likely	Instruct them	NA	NA	Yes	Agree	Agree	Agree	Agree	Agree	Agree	Disagree	Agree	Agree	Disagree	Disagree	Disagree	Disagree	Daily
Hoima	Runga	25	20 to 29	Male	Other	MUGANDA	Anglican	NA	Secondary or higher	Single	Fisherman	More than 12 months	Renting	NA	101,000 to 200,000	No	NA	NA	NA	NA	NA	NA	No	No	NA	Less than a week ago	No	Never	No	No	Very unlikely	Instruct them	NA	NA	Yes	Agree	Agree	Agree	Agree	Agree	Agree	Agree	Agree	Agree	Agree	Agree	Agree	Disagree	Daily
Hoima	Runga	22	20 to 29	Male	Alur	NA	Catholic	NA	Primary	Single	Fisherman	More than 12 months	Renting	NA	Less than 50,000	No	NA	NA	NA	NA	NA	NA	Yes	Yes	Not seen	Today	Yes	Always/every trip	Yes	Yes	NA	Instruct them	NA	NA	Yes	Agree	Agree	Agree	Agree	Agree	Agree	Agree	Agree	Agree	Disagree	Agree	Agree	Disagree	Daily
Hoima	Runga	32	30 to 39	Male	Mugungu	NA	Muslim	NA	Secondary or higher	Married	Fisherman	More than 12 months	Renting	NA	50,000 to 100,000	No	NA	NA	NA	NA	NA	NA	Yes	Yes	Not seen	Less than a week ago	Yes	Always/every trip	Yes	Yes	NA	Instruct them	NA	NA	Yes	Agree	Agree	Agree	Agree	Agree	Agree	Agree	Agree	Agree	Disagree	Agree	Agree	Disagree	Daily
Hoima	Runga	27	20 to 29	Male	Alur	NA	Catholic	NA	Primary	Married	Fisherman	More than 12 months	Renting	NA	50,000 to 100,000	No	NA	NA	NA	NA	NA	NA	Yes	Yes	Not seen	Today	Yes	Always/every trip	Yes	Yes	NA	Instruct them	NA	NA	Yes	Agree	Agree	Agree	Agree	Agree	Agree	Agree	Agree	Agree	Disagree	Agree	Agree	Disagree	Daily
Hoima	Runga	28	20 to 29	Male	Alur	NA	Catholic	NA	Primary	Married	Fisherman	More than 12 months	Renting	NA	50,000 to 100,000	No	NA	NA	NA	NA	NA	NA	Yes	Yes	Not seen	Less than a week ago	Yes	Always/every trip	Yes	Yes	NA	Instruct them	NA	NA	Yes	Agree	Agree	Agree	Agree	Agree	Agree	Agree	Agree	Agree	Disagree	Agree	Disagree	Disagree	Daily
Hoima	Runga	31	30 to 39	Male	Mugungu	NA	Catholic	NA	Primary	Single	Fisherman	More than 12 months	Owner	NA	50,000 to 100,000	Yes	Reminder to wear lifejacket Proper lifejacket wear practices Identifying a lifejacket fit for me Consequences of not wearing lifejacket Benefits of wearing lifejacket	Yes	Yes	Yes	Yes	Yes	Yes	Yes	Not seen	Less than a week ago	Yes	Always/every trip	Yes	Yes	NA	Instruct them	NA	NA	Yes	Agree	Agree	Agree	Agree	Agree	Agree	Agree	Agree	Agree	Disagree	Agree	Agree	Disagree	Few days in a week
Hoima	Runga	23	20 to 29	Male	Alur	NA	Catholic	NA	Primary	Married	Fisherman	More than 12 months	Renting	NA	Less than 50,000	Yes	Reminder to wear lifejacket Identifying a lifejacket fit for me Proper lifejacket wear practices Benefits of wearing lifejacket	Yes	Yes	Yes	No	Yes	Yes	No	NA	More than a week ago	No	Sometimes	No	No	Likely	Instruct them	NA	NA	Yes	Agree	Agree	Agree	Agree	Agree	Agree	Agree	Disagree	Agree	Disagree	Agree	Agree	Disagree	Few days in a week
Hoima	Runga	25	20 to 29	Male	Alur	NA	Catholic	NA	Primary	Married	Fisherman	More than 12 months	Renting	NA	50,000 to 100,000	Yes	Proper lifejacket wear practices Benefits of wearing lifejacket Identifying a lifejacket fit for me Consequences of not wearing lifejacket	No	Yes	Yes	Yes	Yes	Yes	Yes	Not seen	More than a week ago	Yes	Always/every trip	Yes	Yes	NA	Instruct them	NA	NA	Yes	Disagree	Agree	Agree	Agree	Agree	Agree	Agree	Agree	Agree	Disagree	Agree	Agree	Disagree	Few days in a week
Kikuube	Nsonga	38	30 to 39	Male	Alur	NA	Muslim	NA	Primary	Single	Transporter	More than 12 months	Owner	NA	50,000 to 100,000	No	NA	NA	NA	NA	NA	NA	Yes	Yes	Not seen	Yesterday	Yes	Always/every trip	Yes	Yes	NA	Other, specify	Doesn't	NA	No	NA	NA	NA	NA	Agree	Disagree	Agree	Agree	Agree	Disagree	Agree	Disagree	Agree	Infrequently (once a week)
Kikuube	Nsonga	41	40 to 49	Male	Alur	NA	Catholic	NA	Primary	Married	Transporter	More than 12 months	Owner	NA	101,000 to 200,000	No	NA	NA	NA	NA	NA	NA	No	Yes	Not seen	Less than a week ago	No	Sometimes	No	No	Likely	Instruct them	NA	NA	No	NA	NA	NA	NA	Agree	Agree	Agree	Disagree	Agree	Disagree	Disagree	Disagree	Agree	Few days in a week
Kikuube	Nsonga	28	20 to 29	Male	Alur	NA	Catholic	NA	Primary	Married	Fisherman	More than 12 months	Renting	NA	101,000 to 200,000	No	NA	NA	NA	NA	NA	NA	Yes	No	NA	Less than a week ago	No	Never	No	No	Likely	Other, specify	Doesn't	NA	No	NA	NA	NA	NA	Agree	Disagree	Agree	Disagree	Agree	Agree	Agree	Disagree	Agree	Daily
Kikuube	Nsonga	43	40 to 49	Male	Alur	NA	Catholic	NA	Primary	Single	Transporter	More than 12 months	Renting	NA	50,000 to 100,000	No	NA	NA	NA	NA	NA	NA	No	No	NA	Today	No	Never	No	No	Likely	Other, specify	Doesn't	None	No	NA	NA	NA	NA	Agree	Agree	Disagree	Disagree	Agree	Disagree	Disagree	Disagree	Agree	Daily
Kikuube	Nsonga	56	50 and above	Male	Munyoro/Mutooro	NA	Pentecostal	NA	Primary	Single	Fisherman	More than 12 months	Renting	NA	Less than 50,000	No	NA	NA	NA	NA	NA	NA	No	No	NA	Today	No	Never	No	No	Very likely	Other, specify	Doesn't	None	No	NA	NA	NA	NA	Agree	Agree	Agree	Disagree	Agree	Disagree	Agree	Disagree	Agree	Daily
Kikuube	Nsonga	39	30 to 39	Male	Alur	NA	Catholic	NA	Primary	Married	Fisherman	More than 12 months	Renting	NA	50,000 to 100,000	Yes	Consequences of not wearing lifejacket Benefits of wearing lifejacket Reminder to wear lifejacket	Yes	No	No	Yes	Yes	Yes	No	NA	More than a week ago	Yes	Always/every trip	Yes	Yes	NA	Other, specify	Doesn't	NA	No	NA	NA	NA	NA	Agree	Disagree	Agree	Agree	Agree	Disagree	Agree	Disagree	Agree	Infrequently (once a week)
Kikuube	Nsonga	37	30 to 39	Male	Mugungu	NA	Muslim	NA	Primary	Married	Fisherman	More than 12 months	Renting	NA	Less than 50,000	No	NA	NA	NA	NA	NA	NA	Yes	Yes	Not seen	Today	No	Always/every trip	Yes	Yes	NA	Instruct them	NA	NA	No	NA	NA	NA	NA	Agree	Disagree	Agree	Agree	Agree	Disagree	Agree	Disagree	Agree	Daily
Kikuube	Nsonga	37	30 to 39	Male	Mugungu	NA	Anglican	NA	Secondary or higher	Married	Fisherman	More than 12 months	Owner	NA	201,000 to 300,000	Yes	Benefits of wearing lifejacket Consequences of not wearing lifejacket Reminder to wear lifejacket	Yes	No	No	Yes	Yes	Yes	Yes	Not seen	More than a week ago	Yes	Most of the time	No	Yes	NA	Instruct them	NA	NA	No	NA	NA	NA	NA	Agree	Disagree	Agree	Agree	Agree	Disagree	Agree	Disagree	Agree	Infrequently (once a week)
Kikuube	Nsonga	34	30 to 39	Male	Mugungu	NA	Other	Traditional	Primary	Married	Fisherman	More than 12 months	Owner	NA	50,000 to 100,000	No	NA	NA	NA	NA	NA	NA	No	No	NA	More than a week ago	No	Never	No	No	Very likely	Other, specify	Doesn't	NA	No	NA	NA	NA	NA	Agree	Agree	Agree	Disagree	Agree	Disagree	Disagree	Disagree	Agree	Daily
Kikuube	Nsonga	23	20 to 29	Male	Alur	NA	Catholic	NA	Primary	Single	Fisherman	More than 12 months	Renting	NA	Less than 50,000	No	NA	NA	NA	NA	NA	NA	Yes	Yes	Not seen	More than a week ago	No	Never	No	No	Unlikely	Other, specify	Doesn't	None	No	NA	NA	NA	NA	Agree	Disagree	Disagree	Disagree	Agree	Disagree	Disagree	Disagree	Agree	Infrequently (once a week)
Kikuube	Nsonga	23	20 to 29	Male	Other	Acholi	Catholic	NA	Secondary or higher	Married	Fisherman	More than 12 months	Renting	NA	101,000 to 200,000	No	NA	NA	NA	NA	NA	NA	Yes	Yes	Not seen	Yesterday	No	Sometimes	No	Yes	NA	Instruct them	NA	NA	No	NA	NA	NA	NA	Agree	Disagree	Agree	Agree	Agree	Disagree	Agree	Disagree	Agree	Infrequently (once a week)
Kikuube	Nsonga	46	40 to 49	Male	Munyoro/Mutooro	NA	Anglican	NA	Secondary or higher	Married	Fisherman	More than 12 months	Owner	NA	Less than 50,000	No	NA	NA	NA	NA	NA	NA	Yes	No	NA	More than a week ago	Yes	Sometimes	No	Yes	NA	Stop them from boarding	NA	NA	No	NA	NA	NA	NA	Agree	Disagree	Agree	Agree	Agree	Disagree	Agree	Disagree	Agree	Infrequently (once a week)
Kikuube	Nsonga	40	40 to 49	Male	Alur	NA	Other	Traditional	Primary	Married	Fisherman	More than 12 months	Renting	NA	Less than 50,000	No	NA	NA	NA	NA	NA	NA	No	No	NA	Today	No	Never	No	No	Likely	Other, specify	Doesn't	None	No	NA	NA	NA	NA	Agree	Agree	Disagree	Disagree	Agree	Disagree	Agree	Disagree	Agree	Daily
Kikuube	Nsonga	48	40 to 49	Male	Alur	NA	Catholic	NA	Primary	Single	Fisherman	More than 12 months	Renting	NA	Less than 50,000	Yes	Benefits of wearing lifejacket Reminder to wear lifejacket	Yes	No	No	No	Yes	Yes	No	NA	Today	No	Sometimes	No	Yes	NA	Other, specify	Doesn't	None	No	NA	NA	NA	NA	Agree	Disagree	Agree	Agree	Agree	Disagree	Disagree	Disagree	Agree	Few days in a week
Kikuube	Nsonga	42	40 to 49	Male	Alur	NA	Muslim	NA	Secondary or higher	Married	Fisherman	More than 12 months	Owner	NA	101,000 to 200,000	Yes	Reminder to wear lifejacket Consequences of not wearing lifejacket	Yes	No	No	Yes	No	Yes	Yes	Not seen	More than a week ago	No	Sometimes	No	Yes	NA	Stop them from boarding	NA	NA	No	NA	NA	NA	NA	Agree	Disagree	Agree	Disagree	Agree	Disagree	Agree	Disagree	Agree	Few days in a week
Kikuube	Nsonga	27	20 to 29	Male	Alur	NA	Catholic	NA	Secondary or higher	Married	Fisherman	More than 12 months	Owner	NA	201,000 to 300,000	No	NA	NA	NA	NA	NA	NA	Yes	No	NA	Yesterday	No	Never	No	No	Likely	Other, specify	Doesn't	None	No	NA	NA	NA	NA	Agree	Disagree	Agree	Disagree	Agree	Disagree	Agree	Disagree	Agree	Daily
Kikuube	Nsonga	25	20 to 29	Male	Alur	NA	Other	Pegan	Primary	Married	Fisherman	More than 12 months	Owner	NA	201,000 to 300,000	No	NA	NA	NA	NA	NA	NA	No	No	NA	More than a week ago	Yes	Rarely	No	No	Unlikely	Other, specify	Doesn't	None	No	NA	NA	NA	NA	Agree	Disagree	Agree	Agree	Agree	Disagree	Agree	Disagree	Agree	Few days in a week
Kikuube	Nsonga	26	20 to 29	Male	Alur	NA	Catholic	NA	Primary	Married	Fisherman	More than 12 months	Renting	NA	Less than 50,000	No	NA	NA	NA	NA	NA	NA	No	No	NA	Today	No	Sometimes	No	No	Neither likely nor unlikely	Other, specify	Nothing	NA	No	NA	NA	NA	NA	Agree	Disagree	Agree	Agree	Agree	Disagree	Agree	Disagree	Disagree	Daily
Kikuube	Nsonga	54	50 and above	Male	Alur	NA	Anglican	NA	Primary	Married	Fisherman	More than 12 months	Owner	NA	Less than 50,000	No	NA	NA	NA	NA	NA	NA	Yes	Yes	Not seen	Today	Yes	Always/every trip	Yes	Yes	NA	Instruct them	NA	NA	No	NA	NA	NA	NA	Agree	Disagree	Agree	Agree	Agree	Disagree	Agree	Disagree	Disagree	Daily
Kikuube	Nsonga	32	30 to 39	Male	Alur	NA	Anglican	NA	Primary	Married	Fisherman	More than 12 months	Renting	NA	Less than 50,000	No	NA	NA	NA	NA	NA	NA	No	No	NA	Today	No	Sometimes	No	No	Unlikely	Other, specify	Nothing	NA	No	NA	NA	NA	NA	Agree	Disagree	Agree	Agree	Agree	Disagree	Agree	Disagree	Disagree	Daily
Kikuube	Nsonga	37	30 to 39	Male	Alur	NA	Anglican	NA	Primary	Married	Fisherman	More than 12 months	Renting	NA	50,000 to 100,000	No	NA	NA	NA	NA	NA	NA	No	No	NA	Today	No	Sometimes	No	No	Unlikely	Other, specify	Nothing	NA	No	NA	NA	NA	NA	Agree	Disagree	Agree	Agree	Agree	Disagree	Agree	Disagree	Disagree	Daily
Kikuube	Nsonga	21	20 to 29	Male	Munyoro/Mutooro	NA	Catholic	NA	Primary	Single	Fisherman	More than 12 months	Renting	NA	50,000 to 100,000	No	NA	NA	NA	NA	NA	NA	Yes	Yes	Not seen	Yesterday	Yes	Always/every trip	Yes	Yes	NA	Instruct them	NA	NA	Yes	Agree	Agree	Agree	Agree	Agree	Agree	Agree	Agree	Agree	Agree	Agree	Agree	Disagree	Daily
Kikuube	Nsonga	29	20 to 29	Male	Mugungu	NA	Anglican	NA	Primary	Married	Fisherman	More than 12 months	Renting	NA	Less than 50,000	Yes	Reminder to wear lifejacket Consequences of not wearing lifejacket Benefits of wearing lifejacket Identifying a lifejacket fit for me Proper lifejacket wear practices	Yes	Yes	Yes	Yes	Yes	Yes	Yes	Not seen	More than a week ago	Yes	Always/every trip	Yes	Yes	NA	Instruct them	NA	NA	Yes	Agree	Agree	Agree	Agree	Agree	Agree	Agree	Agree	Agree	Disagree	Agree	Agree	Disagree	Daily
Kikuube	Nsonga	22	20 to 29	Male	Alur	NA	Anglican	NA	Primary	Single	Fisherman	More than 12 months	Renting	NA	Less than 50,000	Yes	Reminder to wear lifejacket Consequences of not wearing lifejacket Benefits of wearing lifejacket Identifying a lifejacket fit for me Proper lifejacket wear practices	Yes	Yes	Yes	Yes	Yes	Yes	No	NA	Today	No	Rarely	No	No	Likely	Instruct them	NA	NA	No	NA	NA	NA	NA	Agree	Agree	Agree	Agree	Agree	Agree	Agree	Agree	Disagree	Few days in a week
Kikuube	Nsonga	55	50 and above	Male	Mugungu	NA	Anglican	NA	Primary	Married	Fisherman	More than 12 months	Owner	NA	50,000 to 100,000	No	NA	NA	NA	NA	NA	NA	Yes	No	NA	More than a week ago	No	Never	No	No	Likely	Instruct them	NA	NA	No	NA	NA	NA	NA	Agree	Agree	Agree	Agree	Agree	Disagree	Agree	Agree	Disagree	Few days in a week
Kikuube	Nsonga	70	50 and above	Male	Alur	NA	Anglican	NA	Primary	Married	Fisherman	More than 12 months	Renting	NA	50,000 to 100,000	Yes	Reminder to wear lifejacket Consequences of not wearing lifejacket Identifying a lifejacket fit for me	Yes	No	Yes	Yes	No	Yes	Yes	Not seen	Yesterday	Yes	Always/every trip	Yes	Yes	NA	Instruct them	NA	NA	Yes	Agree	Agree	Agree	Agree	Agree	Agree	Agree	Agree	Agree	Disagree	Agree	Disagree	Disagree	Few days in a week
Kikuube	Nsonga	18	Less than 20	Male	Mugungu	NA	Anglican	NA	Primary	Single	Fisherman	More than 12 months	Renting	NA	Less than 50,000	No	NA	NA	NA	NA	NA	NA	Yes	No	NA	Today	No	Rarely	No	No	Likely	Other, specify	No thing	NA	No	NA	NA	NA	NA	Agree	Agree	Agree	Agree	Agree	Disagree	Agree	Agree	Disagree	Daily
Kikuube	Nsonga	59	50 and above	Male	Other	MUSOGA	Muslim	NA	Primary	Married	Fisherman	More than 12 months	Owner	NA	201,000 to 300,000	Yes	Reminder to wear lifejacket Identifying a lifejacket fit for me Consequences of not wearing lifejacket Proper lifejacket wear practices Benefits of wearing lifejacket	Yes	Yes	Yes	Yes	Yes	No	Yes	Not seen	Yesterday	Yes	Always/every trip	Yes	Yes	NA	Other, specify	No thing	NA	Yes	Agree	Agree	Agree	Agree	Agree	Agree	Agree	Agree	Agree	Disagree	Agree	Agree	Disagree	Few days in a week
Kikuube	Nsonga	58	50 and above	Male	Mugungu	NA	Anglican	NA	Primary	Married	Fisherman	More than 12 months	Owner	NA	50,000 to 100,000	No	NA	NA	NA	NA	NA	NA	No	No	NA	Yesterday	No	Sometimes	No	No	Likely	Other, specify	No thing	NA	No	NA	NA	NA	NA	Agree	Agree	Agree	Agree	Agree	Disagree	Agree	Agree	Disagree	Few days in a week
Kikuube	Nsonga	39	30 to 39	Male	Other	MUSOGA	Catholic	NA	Primary	Married	Fisherman	More than 12 months	Renting	NA	201,000 to 300,000	Yes	Reminder to wear lifejacket Identifying a lifejacket fit for me Consequences of not wearing lifejacket Proper lifejacket wear practices Benefits of wearing lifejacket	Yes	Yes	Yes	Yes	Yes	No	Yes	Seen	Today	Yes	Always/every trip	Yes	Yes	NA	Instruct them	NA	NA	No	NA	NA	NA	NA	Agree	Agree	Agree	Agree	Agree	Disagree	Agree	Agree	Disagree	Daily
Kikuube	Nsonga	60	50 and above	Male	Mugungu	NA	Catholic	NA	Primary	Married	Fisherman	More than 12 months	Owner	NA	201,000 to 300,000	No	NA	NA	NA	NA	NA	NA	Yes	Yes	Not seen	Today	Yes	Always/every trip	Yes	Yes	NA	Instruct them	NA	NA	Yes	Agree	Agree	Agree	Agree	Agree	Agree	Agree	Agree	Agree	Disagree	Agree	Agree	Disagree	Daily
Kikuube	Nsonga	50	50 and above	Male	Mugungu	NA	Catholic	NA	Primary	Married	Fisherman	More than 12 months	Owner	NA	201,000 to 300,000	No	NA	NA	NA	NA	NA	NA	Yes	Yes	Seen	Today	Yes	Always/every trip	Yes	Yes	NA	Instruct them	NA	NA	Yes	Agree	Agree	Agree	Agree	Agree	Agree	Agree	Agree	Agree	Disagree	Agree	Agree	Disagree	Daily
Kikuube	Nsonga	22	20 to 29	Male	Alur	NA	Catholic	NA	Primary	Married	Fisherman	More than 12 months	Renting	NA	Less than 50,000	No	NA	NA	NA	NA	NA	NA	Yes	No	NA	Yesterday	No	Never	No	No	Very unlikely	Other, specify	Nothing	NA	No	NA	NA	NA	NA	Agree	Agree	Agree	Agree	Agree	Disagree	Agree	Agree	Disagree	Daily
Kikuube	Nsonga	24	20 to 29	Male	Alur	NA	Catholic	NA	Secondary or higher	Married	Fisherman	More than 12 months	Renting	NA	101,000 to 200,000	No	NA	NA	NA	NA	NA	NA	Yes	No	NA	Today	No	Never	No	No	Very unlikely	Instruct them	NA	NA	No	NA	NA	NA	NA	Agree	Agree	Agree	Agree	Agree	Disagree	Agree	Agree	Disagree	Daily
Kikuube	Nsonga	21	20 to 29	Male	Mugungu	NA	Catholic	NA	Primary	Married	Fisherman	More than 12 months	Renting	NA	Less than 50,000	No	NA	NA	NA	NA	NA	NA	Yes	No	NA	Today	No	Sometimes	No	No	Likely	Other, specify	Nothing/leave them	NA	No	NA	NA	NA	NA	Agree	Agree	Agree	Agree	Agree	Disagree	Agree	Agree	Disagree	Daily
Kikuube	Nsonga	24	20 to 29	Male	Alur	NA	Catholic	NA	Primary	Single	Fisherman	More than 12 months	Renting	NA	50,000 to 100,000	No	NA	NA	NA	NA	NA	NA	Yes	No	NA	Today	No	Sometimes	No	No	Neither likely nor unlikely	Other, specify	Nothing	NA	No	NA	NA	NA	NA	Agree	Agree	Agree	Agree	Agree	Disagree	Agree	Agree	Disagree	Daily
Kikuube	Nsonga	52	50 and above	Male	Alur	NA	Catholic	NA	Primary	Married	Fisherman	More than 12 months	Renting	NA	50,000 to 100,000	Yes	Reminder to wear lifejacket Consequences of not wearing lifejacket Benefits of wearing lifejacket Identifying a lifejacket fit for me	Yes	No	Yes	Yes	Yes	Yes	Yes	Seen	Today	Yes	Always/every trip	Yes	Yes	NA	Instruct them	NA	NA	Yes	Agree	Agree	Agree	Agree	Agree	Agree	Agree	Agree	Agree	Disagree	Agree	Agree	Disagree	Daily
Kikuube	Nsonga	32	30 to 39	Male	Munyoro/Mutooro	NA	Pentecostal	NA	Secondary or higher	Single	Fisherman	Atmost 12 months	Owner	NA	201,000 to 300,000	Yes	Reminder to wear lifejacket Identifying a lifejacket fit for me	Yes	No	Yes	No	No	Yes	Yes	Not seen	Today	Yes	Always/every trip	Yes	Yes	NA	Instruct them	NA	NA	Yes	Agree	Neither agree nor disagree	Agree	Agree	Agree	Agree	Agree	Agree	Agree	Disagree	Agree	Agree	Disagree	Few days in a week
Kikuube	Nsonga	43	40 to 49	Male	Alur	NA	Muslim	NA	Secondary or higher	Married	Fisherman	More than 12 months	Renting	NA	Less than 50,000	No	NA	NA	NA	NA	NA	NA	Yes	No	NA	Less than a week ago	No	Sometimes	No	No	Likely	Other, specify	Nothing	NA	No	NA	NA	NA	NA	Agree	Agree	Agree	Agree	Agree	Disagree	Agree	Agree	Disagree	Daily
Kikuube	Nsonga	36	30 to 39	Male	Alur	NA	Anglican	NA	Secondary or higher	Married	Fisherman	Atmost 12 months	Renting	NA	50,000 to 100,000	Yes	Reminder to wear lifejacket Identifying a lifejacket fit for me Consequences of not wearing lifejacket	Yes	No	Yes	Yes	No	Yes	Yes	Not seen	Today	Yes	Sometimes	No	Yes	NA	Instruct them	NA	NA	Yes	Agree	Agree	Agree	Agree	Agree	Agree	Agree	Agree	Agree	Disagree	Agree	Agree	Disagree	Few days in a week
Kikuube	Nsonga	8	Less than 20	Male	Alur	NA	Catholic	NA	Primary	Married	Fisherman	More than 12 months	Renting	NA	201,000 to 300,000	No	NA	NA	NA	NA	NA	NA	No	No	NA	Today	No	Never	No	No	Very unlikely	Instruct them	NA	NA	No	NA	NA	NA	NA	Agree	Agree	Agree	Agree	Agree	Disagree	Agree	Agree	Disagree	Daily
Kikuube	Nsonga	26	20 to 29	Male	Alur	NA	Muslim	NA	Primary	Married	Fisherman	More than 12 months	Renting	NA	50,000 to 100,000	No	NA	NA	NA	NA	NA	NA	Yes	No	NA	Today	No	Never	No	No	Unlikely	Other, specify	No Response	NA	No	NA	NA	NA	NA	Agree	Agree	Agree	Agree	Agree	Disagree	Agree	Agree	Disagree	Daily
Kikuube	Nsonga	18	Less than 20	Male	Mugungu	NA	Catholic	NA	Primary	Single	Fisherman	More than 12 months	Renting	NA	Less than 50,000	No	NA	NA	NA	NA	NA	NA	No	No	NA	More than a week ago	No	Never	No	No	Likely	Other, specify	Nothing	NA	No	NA	NA	NA	NA	Agree	Agree	Agree	Agree	Agree	Disagree	Disagree	Agree	Disagree	Daily
Kikuube	Nsonga	24	20 to 29	Male	Alur	NA	Catholic	NA	None	Married	Fisherman	More than 12 months	Renting	NA	50,000 to 100,000	Yes	Reminder to wear lifejacket Identifying a lifejacket fit for me Consequences of not wearing lifejacket Benefits of wearing lifejacket Proper lifejacket wear practices	Yes	Yes	Yes	Yes	Yes	Yes	No	NA	Today	No	Sometimes	No	No	Likely	Instruct them	NA	NA	Yes	Agree	Agree	Agree	Agree	Agree	Agree	Agree	Agree	Agree	Disagree	Agree	Agree	Disagree	Daily
Kikuube	Nsonga	31	30 to 39	Male	Mugungu	NA	Catholic	NA	Primary	Married	Fisherman	More than 12 months	Owner	NA	50,000 to 100,000	No	NA	NA	NA	NA	NA	NA	Yes	No	NA	Less than a week ago	No	Never	No	No	Very unlikely	Instruct them	NA	NA	No	NA	NA	NA	NA	Agree	Agree	Agree	Agree	Agree	Disagree	Agree	Agree	Disagree	Daily
Kikuube	Nsonga	43	40 to 49	Male	Mugungu	NA	Muslim	NA	Primary	Married	Fisherman	More than 12 months	Renting	NA	Less than 50,000	No	NA	NA	NA	NA	NA	NA	Yes	No	NA	Less than a week ago	No	Never	No	No	Very unlikely	Other, specify	No thing	NA	No	NA	NA	NA	NA	Agree	Agree	Agree	Disagree	Agree	Disagree	Agree	Agree	Disagree	Few days in a week
Kikuube	Nsonga	32	30 to 39	Male	Alur	NA	Anglican	NA	Secondary or higher	Married	Fisherman	More than 12 months	Renting	NA	Less than 50,000	No	NA	NA	NA	NA	NA	NA	Yes	No	NA	Yesterday	No	Never	No	No	Unlikely	Other, specify	Nothing	NA	No	NA	NA	NA	NA	Agree	Agree	Agree	Agree	Agree	Disagree	Agree	Agree	Disagree	Few days in a week
Kikuube	Nsonga	46	40 to 49	Male	Alur	NA	Anglican	NA	Primary	Married	Fisherman	More than 12 months	Owner	NA	101,000 to 200,000	No	NA	NA	NA	NA	NA	NA	No	No	NA	Yesterday	No	Never	No	No	Likely	Instruct them	NA	NA	No	NA	NA	NA	NA	Agree	Agree	Agree	Agree	Agree	Disagree	Agree	Agree	Disagree	Daily
Kikuube	Nsonga	30	30 to 39	Male	Mugungu	NA	Anglican	NA	Secondary or higher	Married	Fisherman	More than 12 months	Renting	NA	Less than 50,000	Yes	Benefits of wearing lifejacket Proper lifejacket wear practices	No	Yes	No	No	Yes	No	Yes	Not seen	More than a week ago	Yes	Always/every trip	Yes	Yes	NA	Instruct them	NA	NA	No	NA	NA	NA	NA	Agree	Disagree	Agree	Agree	Agree	Disagree	Disagree	Disagree	Disagree	Daily
Kikuube	Nsonga	47	40 to 49	Male	Other	Mubwasi	Anglican	NA	None	Married	Transporter	More than 12 months	Renting	NA	Less than 50,000	Yes	Benefits of wearing lifejacket Reminder to wear lifejacket Proper lifejacket wear practices	Yes	Yes	No	No	Yes	Yes	Yes	Not seen	Less than a week ago	Yes	Always/every trip	Yes	Yes	NA	Instruct them	NA	NA	No	NA	NA	NA	NA	Agree	Disagree	Agree	Agree	Agree	Disagree	Disagree	Disagree	Disagree	Infrequently (once a week)
Kikuube	Nsonga	50	50 and above	Male	Alur	NA	Muslim	NA	Secondary or higher	Married	Fisherman	More than 12 months	Owner	NA	50,000 to 100,000	Yes	Benefits of wearing lifejacket Reminder to wear lifejacket	Yes	No	No	No	Yes	Yes	Yes	Not seen	More than a week ago	Yes	Always/every trip	Yes	Yes	NA	Instruct them	NA	NA	No	NA	NA	NA	NA	Agree	Disagree	Agree	Disagree	Agree	Disagree	Disagree	Disagree	Disagree	Few days in a week
Kikuube	Nsonga	30	30 to 39	Male	Alur	NA	Catholic	NA	Secondary or higher	Married	Transporter	More than 12 months	Renting	NA	Less than 50,000	Yes	Benefits of wearing lifejacket Proper lifejacket wear practices Reminder to wear lifejacket	Yes	Yes	No	No	Yes	Yes	Yes	Not seen	Less than a week ago	Yes	Always/every trip	Yes	Yes	NA	Instruct them	NA	NA	Yes	Agree	Agree	Agree	Agree	Agree	Disagree	Agree	Agree	Agree	Disagree	Disagree	Disagree	Disagree	Daily
Kikuube	Nsonga	25	20 to 29	Male	Alur	NA	Muslim	NA	Primary	Married	Fisherman	More than 12 months	Renting	NA	50,000 to 100,000	No	NA	NA	NA	NA	NA	NA	No	Yes	Not seen	More than a week ago	No	Sometimes	No	No	Very likely	Instruct them	NA	NA	No	NA	NA	NA	NA	Disagree	Disagree	Agree	Agree	Agree	Disagree	Agree	Disagree	Disagree	Daily
Kikuube	Nsonga	45	40 to 49	Male	Mugungu	NA	Anglican	NA	Primary	Married	Fisherman	More than 12 months	Owner	NA	Less than 50,000	Yes	Benefits of wearing lifejacket Proper lifejacket wear practices Reminder to wear lifejacket	Yes	Yes	No	No	Yes	No	Yes	Not seen	Yesterday	Yes	Always/every trip	Yes	Yes	NA	Stop them from boarding	NA	NA	Yes	Agree	Agree	Agree	Agree	Agree	Disagree	Agree	Disagree	Agree	Disagree	Agree	Disagree	Disagree	Daily
Kikuube	Nsonga	29	20 to 29	Male	Mugungu	NA	Anglican	NA	Primary	Married	Fisherman	More than 12 months	Renting	NA	50,000 to 100,000	No	NA	NA	NA	NA	NA	NA	Yes	No	NA	Today	No	Never	No	No	Very likely	Instruct them	NA	NA	No	NA	NA	NA	NA	Agree	Disagree	Agree	Agree	Agree	Disagree	Agree	Disagree	Disagree	Few days in a week
Kikuube	Nsonga	18	Less than 20	Male	Alur	NA	Anglican	NA	Primary	Single	Fisherman	More than 12 months	Renting	NA	50,000 to 100,000	No	NA	NA	NA	NA	NA	NA	Yes	Yes	Not seen	Less than a week ago	No	Sometimes	No	Yes	NA	Instruct them	NA	NA	No	NA	NA	NA	NA	Agree	Disagree	Agree	Agree	Agree	Disagree	Disagree	Disagree	Disagree	Few days in a week
Kikuube	Nsonga	44	40 to 49	Male	Alur	NA	Muslim	NA	Primary	Married	Fisherman	More than 12 months	Renting	NA	50,000 to 100,000	No	NA	NA	NA	NA	NA	NA	Yes	No	NA	Today	No	Never	No	No	Very likely	Instruct them	NA	NA	No	NA	NA	NA	NA	Agree	Disagree	Agree	Disagree	Agree	Disagree	Disagree	Disagree	Disagree	Daily
Kikuube	Nsonga	55	50 and above	Male	Alur	NA	Anglican	NA	None	Married	Fisherman	More than 12 months	Owner	NA	50,000 to 100,000	No	NA	NA	NA	NA	NA	NA	No	No	NA	More than a week ago	No	Never	No	No	Very likely	Instruct them	NA	NA	No	NA	NA	NA	NA	Disagree	Disagree	Agree	Disagree	Agree	Disagree	Agree	Disagree	Disagree	Daily
Kikuube	Nsonga	32	30 to 39	Male	Alur	NA	Catholic	NA	Primary	Married	Fisherman	More than 12 months	Renting	NA	50,000 to 100,000	Yes	Reminder to wear lifejacket Benefits of wearing lifejacket	Yes	No	No	No	Yes	Yes	No	NA	Less than a week ago	No	Never	No	No	Very likely	Instruct them	NA	NA	No	NA	NA	NA	NA	Agree	Disagree	Agree	Disagree	Agree	Disagree	Disagree	Disagree	Disagree	Few days in a week
Kikuube	Nsonga	35	30 to 39	Male	Alur	NA	Catholic	NA	Primary	Married	Fisherman	More than 12 months	Owner	NA	50,000 to 100,000	No	NA	NA	NA	NA	NA	NA	No	Yes	Not seen	Today	Yes	Always/every trip	Yes	Yes	NA	Instruct them	NA	NA	No	NA	NA	NA	NA	Agree	Disagree	Agree	Disagree	Disagree	Disagree	Disagree	Disagree	Disagree	Daily
Kikuube	Nsonga	24	20 to 29	Male	Alur	NA	Anglican	NA	Secondary or higher	Single	Fisherman	More than 12 months	Renting	NA	Less than 50,000	Yes	Proper lifejacket wear practices Benefits of wearing lifejacket	No	Yes	No	No	Yes	No	No	NA	More than a week ago	No	Rarely	No	No	Very likely	Instruct them	NA	NA	Yes	Agree	Disagree	Disagree	Agree	Agree	Disagree	Agree	Disagree	Agree	Disagree	Agree	Disagree	Disagree	Daily
Kikuube	Nsonga	42	40 to 49	Male	Alur	NA	Catholic	NA	Primary	Married	Fisherman	More than 12 months	Renting	NA	Less than 50,000	No	NA	NA	NA	NA	NA	NA	Yes	No	NA	Less than a week ago	No	Never	No	No	Very likely	Other, specify	Do nothing	None	No	NA	NA	NA	NA	Agree	Disagree	Agree	Disagree	Agree	Disagree	Agree	Disagree	Disagree	Daily
Kikuube	Nsonga	24	20 to 29	Male	Alur	NA	Pentecostal	NA	Secondary or higher	Single	Fisherman	More than 12 months	Owner	NA	Less than 50,000	No	NA	NA	NA	NA	NA	NA	Yes	No	NA	Yesterday	No	Never	No	No	Very likely	Other, specify	Nothing	None	No	NA	NA	NA	NA	Agree	Disagree	Agree	Disagree	Agree	Disagree	Agree	Disagree	Disagree	Few days in a week
Kikuube	Nyawaiga	41	40 to 49	Male	Alur	NA	Catholic	NA	Secondary or higher	Single	Fisherman	More than 12 months	Renting	NA	Less than 50,000	No	NA	NA	NA	NA	NA	NA	Yes	Yes	Not seen	Today	Yes	Always/every trip	Yes	Yes	NA	Instruct them	NA	NA	No	NA	NA	NA	NA	Agree	Disagree	Agree	Agree	Agree	Disagree	Agree	Disagree	Disagree	Daily
Kikuube	Nyawaiga	40	40 to 49	Male	Alur	NA	Catholic	NA	Secondary or higher	Married	Fisherman	More than 12 months	Owner	NA	Less than 50,000	No	NA	NA	NA	NA	NA	NA	Yes	Yes	Not seen	Today	Yes	Always/every trip	Yes	Yes	NA	Instruct them	NA	NA	No	NA	NA	NA	NA	Agree	Disagree	Agree	Agree	Agree	Disagree	Agree	Disagree	Disagree	Daily
Kikuube	Nyawaiga	32	30 to 39	Male	Other	Gegere	Catholic	NA	Primary	Married	Fisherman	More than 12 months	Renting	NA	50,000 to 100,000	No	NA	NA	NA	NA	NA	NA	Yes	Yes	Not seen	Today	Yes	Always/every trip	Yes	Yes	NA	Instruct them	NA	NA	No	NA	NA	NA	NA	Agree	Disagree	Agree	Agree	Agree	Disagree	Agree	Disagree	Disagree	Daily
Kikuube	Nyawaiga	30	30 to 39	Male	Other	Gegere	Muslim	NA	Primary	Married	Fisherman	More than 12 months	Renting	NA	Less than 50,000	Yes	Benefits of wearing lifejacket	No	No	No	No	Yes	Yes	Yes	Not seen	Today	Yes	Always/every trip	Yes	Yes	NA	Instruct them	NA	NA	No	NA	NA	NA	NA	Agree	Disagree	Agree	Agree	Agree	Disagree	Disagree	Disagree	Disagree	Daily
Kikuube	Nyawaiga	35	30 to 39	Male	Other	Gegere	Other	IC	None	Married	Fisherman	More than 12 months	Renting	NA	Less than 50,000	No	NA	NA	NA	NA	NA	NA	Yes	Yes	Not seen	Today	Yes	Always/every trip	Yes	Yes	NA	Instruct them	NA	NA	No	NA	NA	NA	NA	Agree	Disagree	Agree	Agree	Agree	Disagree	Disagree	Disagree	Disagree	Daily
Kikuube	Nyawaiga	33	30 to 39	Male	Other	Gegere	Catholic	NA	Primary	Married	Fisherman	More than 12 months	Renting	NA	Less than 50,000	No	NA	NA	NA	NA	NA	NA	Yes	Yes	Not seen	Today	Yes	Always/every trip	Yes	Yes	NA	Instruct them	NA	NA	No	NA	NA	NA	NA	Agree	Disagree	Agree	Agree	Agree	Disagree	Disagree	Disagree	Disagree	Daily
Kikuube	Nyawaiga	45	40 to 49	Male	Other	Gegere	Catholic	NA	None	Single	Fisherman	More than 12 months	Owner	NA	Less than 50,000	No	NA	NA	NA	NA	NA	NA	Yes	Yes	Not seen	Today	Yes	Always/every trip	Yes	Yes	NA	Instruct them	NA	NA	No	NA	NA	NA	NA	Agree	Disagree	Agree	Agree	Agree	Disagree	Disagree	Disagree	Disagree	Daily
Kikuube	Nyawaiga	39	30 to 39	Male	Alur	NA	Muslim	NA	Primary	Married	Fisherman	More than 12 months	Renting	NA	Less than 50,000	No	NA	NA	NA	NA	NA	NA	Yes	Yes	Not seen	Today	Yes	Always/every trip	Yes	Yes	NA	Instruct them	NA	NA	No	NA	NA	NA	NA	Agree	Disagree	Agree	Agree	Agree	Disagree	Disagree	Disagree	Disagree	Daily
Kikuube	Nyawaiga	35	30 to 39	Male	Other	Gegere	Catholic	NA	None	Single	Fisherman	More than 12 months	Owner	NA	Less than 50,000	No	NA	NA	NA	NA	NA	NA	Yes	Yes	Not seen	Today	Yes	Always/every trip	Yes	Yes	NA	Instruct them	NA	NA	No	NA	NA	NA	NA	Agree	Disagree	Agree	Agree	Agree	Disagree	Disagree	Disagree	Disagree	Daily
Kikuube	Nyawaiga	37	30 to 39	Male	Alur	NA	Anglican	NA	Primary	Married	Fisherman	More than 12 months	Renting	NA	Less than 50,000	No	NA	NA	NA	NA	NA	NA	Yes	Yes	Not seen	Today	Yes	Always/every trip	Yes	Yes	NA	Instruct them	NA	NA	No	NA	NA	NA	NA	Agree	Disagree	Agree	Agree	Agree	Disagree	Disagree	Disagree	Disagree	Daily
Kikuube	Nyawaiga	22	20 to 29	Male	Alur	NA	Catholic	NA	None	Married	Fisherman	More than 12 months	Owner	NA	50,000 to 100,000	No	NA	NA	NA	NA	NA	NA	Yes	No	NA	More than a week ago	No	Rarely	No	No	Neither likely nor unlikely	Other, specify	Nothing	NA	No	NA	NA	NA	NA	Agree	Disagree	Agree	Agree	Agree	Disagree	Disagree	Disagree	Disagree	Few days in a week
Kikuube	Nyawaiga	32	30 to 39	Male	Other	Gegere	Other	AIC	Primary	Married	Fisherman	More than 12 months	Owner	NA	Less than 50,000	No	NA	NA	NA	NA	NA	NA	Yes	Yes	Not seen	Today	Yes	Always/every trip	Yes	Yes	NA	Instruct them	NA	NA	No	NA	NA	NA	NA	Agree	Disagree	Agree	Agree	Agree	Disagree	Disagree	Disagree	Disagree	Daily
Kikuube	Nyawaiga	30	30 to 39	Male	Alur	NA	Muslim	NA	Primary	Married	Fisherman	More than 12 months	Renting	NA	Less than 50,000	No	NA	NA	NA	NA	NA	NA	Yes	No	NA	Today	No	Rarely	No	No	Neither likely nor unlikely	Other, specify	Nothing	NA	No	NA	NA	NA	NA	Agree	Disagree	Agree	Agree	Agree	Disagree	Agree	Disagree	Disagree	Few days in a week
Kikuube	Nyawaiga	40	40 to 49	Male	Other	Gegere	Catholic	NA	None	Married	Fisherman	More than 12 months	Owner	NA	Less than 50,000	Yes	Benefits of wearing lifejacket	No	No	No	No	Yes	Yes	No	NA	Less than a week ago	Yes	Always/every trip	Yes	Yes	NA	Other, specify	Nothing	NA	No	NA	NA	NA	NA	Agree	Disagree	Agree	Agree	Agree	Disagree	Disagree	Disagree	Disagree	Few days in a week
Kikuube	Nyawaiga	27	20 to 29	Male	Alur	NA	Other	Traditional	Primary	Married	Fisherman	More than 12 months	Renting	NA	Less than 50,000	Yes	Reminder to wear lifejacket Benefits of wearing lifejacket	Yes	No	No	No	Yes	Yes	Yes	Not seen	Yesterday	Yes	Most of the time	No	Yes	NA	Other, specify	Doesn't	NA	No	NA	NA	NA	NA	Agree	Agree	Disagree	Disagree	Agree	Disagree	Agree	Disagree	Agree	Daily
Kikuube	Nyawaiga	35	30 to 39	Male	Alur	NA	Catholic	NA	Primary	Married	Fisherman	More than 12 months	Renting	NA	101,000 to 200,000	Yes	Reminder to wear lifejacket Benefits of wearing lifejacket Consequences of not wearing lifejacket	Yes	No	No	Yes	Yes	Yes	Yes	Not seen	Less than a week ago	Yes	Always/every trip	Yes	Yes	NA	Instruct them	NA	NA	No	NA	NA	NA	NA	Agree	Disagree	Agree	Agree	Agree	Disagree	Agree	Disagree	Agree	Daily
Kikuube	Nyawaiga	35	30 to 39	Male	Alur	NA	Pentecostal	NA	Secondary or higher	Married	Fisherman	More than 12 months	Renting	NA	50,000 to 100,000	Yes	Benefits of wearing lifejacket Reminder to wear lifejacket Consequences of not wearing lifejacket	Yes	No	No	Yes	Yes	Yes	Yes	Not seen	Today	Yes	Always/every trip	Yes	Yes	NA	Instruct them	NA	NA	No	NA	NA	NA	NA	Agree	Agree	Agree	Agree	Agree	Disagree	Disagree	Disagree	Agree	Daily
Kikuube	Nyawaiga	27	20 to 29	Male	Alur	NA	Pentecostal	NA	Secondary or higher	Married	Fisherman	More than 12 months	Renting	NA	Less than 50,000	Yes	Reminder to wear lifejacket Consequences of not wearing lifejacket Benefits of wearing lifejacket	Yes	No	No	Yes	Yes	Yes	Yes	Not seen	Less than a week ago	Yes	Always/every trip	Yes	Yes	NA	Other, specify	Doesn't	NA	No	NA	NA	NA	NA	Agree	Agree	Agree	Agree	Agree	Disagree	Disagree	Agree	Agree	Daily
Kikuube	Nyawaiga	28	20 to 29	Male	Alur	NA	Pentecostal	NA	Primary	Married	Fisherman	More than 12 months	Renting	NA	Less than 50,000	No	NA	NA	NA	NA	NA	NA	Yes	Yes	Not seen	More than a week ago	Yes	Most of the time	No	Yes	NA	Other, specify	Doesn't	NA	No	NA	NA	NA	NA	Agree	Agree	Disagree	Disagree	Agree	Disagree	Agree	Disagree	Agree	Daily
Kikuube	Nyawaiga	25	20 to 29	Male	Alur	NA	Catholic	NA	Primary	Married	Fisherman	More than 12 months	Owner	NA	Less than 50,000	No	NA	NA	NA	NA	NA	NA	No	Yes	Not seen	More than a week ago	Yes	Most of the time	No	Yes	NA	Other, specify	Doesn't	NA	No	NA	NA	NA	NA	Agree	Disagree	Agree	Agree	Agree	Disagree	Agree	Disagree	Agree	Daily
Kikuube	Nyawaiga	23	20 to 29	Male	Alur	NA	Pentecostal	NA	Primary	Married	Fisherman	More than 12 months	Owner	NA	Less than 50,000	Yes	Reminder to wear lifejacket Benefits of wearing lifejacket Consequences of not wearing lifejacket	Yes	No	No	Yes	Yes	Yes	Yes	Not seen	More than a week ago	Yes	Sometimes	No	Yes	NA	Other, specify	Doesn't	NA	No	NA	NA	NA	NA	Agree	Agree	Agree	Agree	Agree	Disagree	Disagree	Disagree	Agree	Few days in a week
Kikuube	Nyawaiga	32	30 to 39	Male	Other	Mugegere	Pentecostal	NA	None	Married	Fisherman	More than 12 months	Renting	NA	50,000 to 100,000	Yes	Reminder to wear lifejacket Benefits of wearing lifejacket Consequences of not wearing lifejacket Proper lifejacket wear practices	Yes	Yes	No	Yes	Yes	No	Yes	Not seen	More than a week ago	Yes	Always/every trip	Yes	Yes	NA	Instruct them	NA	NA	No	NA	NA	NA	NA	Agree	Disagree	Agree	Agree	Agree	Disagree	Agree	Disagree	Agree	Daily
Kikuube	Nyawaiga	27	20 to 29	Male	Other	Ukebu	Pentecostal	NA	Primary	Married	Fisherman	More than 12 months	Renting	NA	Less than 50,000	Yes	Reminder to wear lifejacket Benefits of wearing lifejacket Consequences of not wearing lifejacket Proper lifejacket wear practices	Yes	Yes	No	Yes	Yes	No	Yes	Not seen	Less than a week ago	Yes	Always/every trip	Yes	Yes	NA	Other, specify	Doesn't	NA	No	NA	NA	NA	NA	Agree	Agree	Agree	Disagree	Agree	Disagree	Disagree	Disagree	Agree	Few days in a week
Kikuube	Nyawaiga	31	30 to 39	Male	Alur	NA	Pentecostal	NA	Primary	Married	Fisherman	More than 12 months	Owner	NA	Less than 50,000	Yes	Reminder to wear lifejacket Benefits of wearing lifejacket Consequences of not wearing lifejacket	Yes	No	No	Yes	Yes	No	Yes	Seen	Today	No	Most of the time	No	Yes	NA	Other, specify	Doesn't	NA	No	NA	NA	NA	NA	Agree	Agree	Agree	Agree	Agree	Disagree	Disagree	Disagree	Agree	Infrequently (once a week)
Kikuube	Nyawaiga	25	20 to 29	Male	Alur	NA	Muslim	NA	Primary	Married	Fisherman	More than 12 months	Owner	NA	Less than 50,000	Yes	Reminder to wear lifejacket Benefits of wearing lifejacket Consequences of not wearing lifejacket	Yes	No	No	Yes	Yes	Yes	Yes	Not seen	Today	No	Sometimes	No	Yes	NA	Other, specify	Doesn't	NA	No	NA	NA	NA	NA	Agree	Agree	Agree	Disagree	Agree	Disagree	Disagree	Disagree	Agree	Few days in a week
Kikuube	Nyawaiga	21	20 to 29	Male	Alur	NA	Other	Traditional	Primary	Married	Fisherman	More than 12 months	Owner	NA	101,000 to 200,000	No	NA	NA	NA	NA	NA	NA	Yes	Yes	Not seen	Today	No	Always/every trip	Yes	Yes	NA	Other, specify	Doesn't	NA	No	NA	NA	NA	NA	Agree	Agree	Agree	Agree	Agree	Disagree	Disagree	Disagree	Agree	Daily
Kikuube	Nyawaiga	28	20 to 29	Male	Alur	NA	Catholic	NA	Primary	Married	Fisherman	More than 12 months	Owner	NA	Less than 50,000	No	NA	NA	NA	NA	NA	NA	Yes	Yes	Not seen	Less than a week ago	Yes	Always/every trip	Yes	Yes	NA	Instruct them	NA	NA	No	NA	NA	NA	NA	Agree	Disagree	Agree	Agree	Agree	Disagree	Disagree	Disagree	Agree	Daily
Kikuube	Nyawaiga	38	30 to 39	Male	Other	Muganda	Catholic	NA	Primary	Married	Fisherman	More than 12 months	Owner	NA	50,000 to 100,000	Yes	Reminder to wear lifejacket	Yes	No	No	No	No	No	Yes	Not seen	Less than a week ago	No	Rarely	No	Yes	NA	Other, specify	Doesn't	NA	No	NA	NA	NA	NA	Agree	Agree	Disagree	Disagree	Agree	Disagree	Disagree	Disagree	Agree	Daily
Kikuube	Nyawaiga	39	30 to 39	Male	Alur	NA	Catholic	NA	Secondary or higher	Married	Fisherman	More than 12 months	Owner	NA	Less than 50,000	Yes	Reminder to wear lifejacket Benefits of wearing lifejacket Consequences of not wearing lifejacket	Yes	No	No	Yes	Yes	Yes	Yes	Not seen	Yesterday	Yes	Always/every trip	Yes	Yes	NA	Other, specify	Doesn't	NA	No	NA	NA	NA	NA	Disagree	Agree	Disagree	Agree	Disagree	Disagree	Agree	Agree	Agree	Few days in a week
Kikuube	Nyawaiga	37	30 to 39	Male	Alur	NA	Catholic	NA	Primary	Married	Fisherman	More than 12 months	Owner	NA	101,000 to 200,000	No	NA	NA	NA	NA	NA	NA	No	Yes	Not seen	Today	Yes	Always/every trip	Yes	Yes	NA	Instruct them	NA	NA	No	NA	NA	NA	NA	Agree	Disagree	Agree	Agree	Agree	Disagree	Disagree	Disagree	Agree	Daily
Kikuube	Nyawaiga	37	30 to 39	Male	Alur	NA	Pentecostal	NA	Primary	Married	Fisherman	More than 12 months	Renting	NA	101,000 to 200,000	No	NA	NA	NA	NA	NA	NA	No	Yes	Not seen	Yesterday	Yes	Always/every trip	Yes	Yes	NA	Other, specify	Doesn't	NA	No	NA	NA	NA	NA	Agree	Agree	Agree	Agree	Agree	Disagree	Disagree	Disagree	Agree	Daily
Kikuube	Nyawaiga	35	30 to 39	Male	Other	Mugegere	Catholic	NA	Primary	Married	Fisherman	More than 12 months	Renting	NA	101,000 to 200,000	Yes	Reminder to wear lifejacket	Yes	No	No	No	No	Yes	Yes	Not seen	Yesterday	Yes	Most of the time	No	Yes	NA	Other, specify	Doesn't	NA	No	NA	NA	NA	NA	Agree	Disagree	Agree	Agree	Agree	Disagree	Agree	Disagree	Agree	Daily
Kikuube	Nyawaiga	24	20 to 29	Male	Alur	NA	Anglican	NA	Secondary or higher	Married	Fisherman	More than 12 months	Renting	NA	50,000 to 100,000	Yes	Identifying a lifejacket fit for me Reminder to wear lifejacket Benefits of wearing lifejacket Consequences of not wearing lifejacket Proper lifejacket wear practices	Yes	Yes	Yes	Yes	Yes	Yes	Yes	Not seen	Yesterday	Yes	Most of the time	No	Yes	NA	Other, specify	Doesn't	NA	No	NA	NA	NA	NA	Agree	Agree	Agree	Agree	Agree	Disagree	Disagree	Disagree	Agree	Daily
Kikuube	Nyawaiga	28	20 to 29	Male	Alur	NA	Catholic	NA	Secondary or higher	Married	Fisherman	More than 12 months	Owner	NA	50,000 to 100,000	Yes	Benefits of wearing lifejacket Reminder to wear lifejacket	Yes	No	No	No	Yes	Yes	Yes	Not seen	Today	Yes	Always/every trip	Yes	Yes	NA	Instruct them	NA	NA	No	NA	NA	NA	NA	Agree	Disagree	Agree	Agree	Agree	Disagree	Agree	Disagree	Agree	Daily
Kikuube	Nyawaiga	31	30 to 39	Male	Other	Jukoth	Catholic	NA	Primary	Married	Fisherman	More than 12 months	Owner	NA	Less than 50,000	Yes	Benefits of wearing lifejacket	No	No	No	No	Yes	Yes	No	NA	Less than a week ago	No	Always/every trip	Yes	Yes	NA	Other, specify	Doesn't	NA	No	NA	NA	NA	NA	Agree	Agree	Agree	Agree	Agree	Disagree	Disagree	Disagree	Agree	Daily
Kikuube	Nyawaiga	24	20 to 29	Male	Alur	NA	Catholic	NA	Primary	Married	Fisherman	More than 12 months	Renting	NA	50,000 to 100,000	No	NA	NA	NA	NA	NA	NA	Yes	Yes	Not seen	Less than a week ago	Yes	Sometimes	No	Yes	NA	Instruct them	NA	Instruction from boss	No	NA	NA	NA	NA	Agree	Agree	Agree	Agree	Agree	Disagree	Agree	Disagree	Agree	Daily
Kikuube	Nyawaiga	30	30 to 39	Male	Other	MUSOGA	Muslim	NA	Secondary or higher	Married	Fisherman	More than 12 months	Renting	NA	101,000 to 200,000	Yes	Reminder to wear lifejacket Consequences of not wearing lifejacket Benefits of wearing lifejacket Identifying a lifejacket fit for me	Yes	No	Yes	Yes	Yes	Yes	Yes	Not seen	Today	Yes	Always/every trip	Yes	Yes	NA	Instruct them	NA	NA	Yes	Agree	Agree	Agree	Agree	Agree	Agree	Agree	Agree	Agree	Agree	Agree	Agree	Disagree	Daily
Kikuube	Nyawaiga	42	40 to 49	Male	Other	MUSOGA	Catholic	NA	Primary	Married	Fisherman	More than 12 months	Renting	NA	50,000 to 100,000	Yes	Reminder to wear lifejacket Benefits of wearing lifejacket Consequences of not wearing lifejacket	Yes	No	No	Yes	Yes	Yes	No	NA	More than a week ago	No	Sometimes	No	No	Unlikely	Other, specify	Nothing	NA	No	NA	NA	NA	NA	Agree	Agree	Agree	Agree	Agree	Agree	Agree	Disagree	Disagree	Few days in a week
Kikuube	Nyawaiga	31	30 to 39	Male	Alur	NA	Muslim	NA	Primary	Married	Fisherman	More than 12 months	Renting	NA	50,000 to 100,000	No	NA	NA	NA	NA	NA	NA	Yes	Yes	Seen	Today	Yes	Always/every trip	Yes	Yes	NA	Instruct them	NA	NA	Yes	Agree	Agree	Agree	Agree	Agree	Agree	Agree	Agree	Agree	Disagree	Agree	Agree	Disagree	Few days in a week
Kikuube	Nyawaiga	21	20 to 29	Male	Munyoro/Mutooro	NA	Muslim	NA	Primary	Single	Fisherman	More than 12 months	Renting	NA	Less than 50,000	No	NA	NA	NA	NA	NA	NA	Yes	No	NA	Yesterday	No	Never	No	No	Very unlikely	Other, specify	Nothing	NA	No	NA	NA	NA	NA	Agree	Agree	Agree	Agree	Agree	Disagree	Agree	Agree	Disagree	Daily
Kikuube	Nyawaiga	27	20 to 29	Male	Alur	NA	Other	ANY TIME MESSAGE	Primary	Married	Fisherman	More than 12 months	Renting	NA	50,000 to 100,000	Yes	Consequences of not wearing lifejacket Benefits of wearing lifejacket Identifying a lifejacket fit for me Proper lifejacket wear practices	No	Yes	Yes	Yes	Yes	Yes	Yes	Seen	Yesterday	Yes	Always/every trip	Yes	Yes	NA	Stop them from boarding	NA	NA	Yes	Agree	Agree	Agree	Agree	Agree	Agree	Agree	Agree	Agree	Disagree	Disagree	Agree	Disagree	Daily
Kikuube	Nyawaiga	24	20 to 29	Male	Alur	NA	Anglican	NA	Primary	Married	Fisherman	More than 12 months	Renting	NA	Less than 50,000	Yes	Reminder to wear lifejacket Proper lifejacket wear practices Identifying a lifejacket fit for me Benefits of wearing lifejacket	Yes	Yes	Yes	No	Yes	Yes	Yes	Not seen	Yesterday	Yes	Always/every trip	Yes	Yes	NA	Stop them from boarding	NA	NA	Yes	Agree	Agree	Agree	Agree	Agree	Agree	Disagree	Agree	Disagree	Disagree	Disagree	Agree	Disagree	Daily
Kikuube	Nyawaiga	23	20 to 29	Male	Alur	NA	Catholic	NA	Primary	Married	Fisherman	More than 12 months	Renting	NA	Less than 50,000	Yes	Reminder to wear lifejacket Consequences of not wearing lifejacket Benefits of wearing lifejacket	Yes	No	No	Yes	Yes	Yes	Yes	Not seen	Yesterday	Yes	Always/every trip	Yes	Yes	NA	Stop them from boarding	NA	NA	Yes	Agree	Agree	Agree	Agree	Agree	Agree	Agree	Agree	Agree	Disagree	Agree	Agree	Disagree	Daily
Kikuube	Nyawaiga	33	30 to 39	Male	Alur	NA	Catholic	NA	Primary	Married	Fisherman	More than 12 months	Renting	NA	50,000 to 100,000	No	NA	NA	NA	NA	NA	NA	Yes	Yes	Not seen	Yesterday	Yes	Always/every trip	Yes	Yes	NA	Instruct them	NA	NA	Yes	Agree	Agree	Agree	Agree	Agree	Agree	Agree	Agree	Agree	Disagree	Agree	Agree	Disagree	Daily
Kikuube	Nyawaiga	24	20 to 29	Male	Alur	NA	Other	BORN AGAIN	Primary	Married	Fisherman	More than 12 months	Renting	NA	Less than 50,000	No	NA	NA	NA	NA	NA	NA	Yes	No	NA	Yesterday	No	Sometimes	No	No	Unlikely	Other, specify	Nothing	NA	No	NA	NA	NA	NA	Agree	Agree	Agree	Agree	Agree	Disagree	Agree	Agree	Disagree	Daily
Kikuube	Nyawaiga	22	20 to 29	Male	Alur	NA	Anglican	NA	Secondary or higher	Married	Fisherman	More than 12 months	Renting	NA	50,000 to 100,000	Yes	Reminder to wear lifejacket Benefits of wearing lifejacket Consequences of not wearing lifejacket Proper lifejacket wear practices	Yes	Yes	No	Yes	Yes	Yes	Yes	Not seen	Yesterday	Yes	Always/every trip	Yes	Yes	NA	Stop them from boarding	NA	NA	Yes	Agree	Agree	Disagree	Agree	Agree	Agree	Agree	Disagree	Agree	Disagree	Agree	Agree	Disagree	Daily
Kikuube	Nyawaiga	25	20 to 29	Male	Alur	NA	Catholic	NA	Primary	Married	Fisherman	More than 12 months	Renting	NA	Less than 50,000	Yes	Reminder to wear lifejacket Consequences of not wearing lifejacket Benefits of wearing lifejacket Proper lifejacket wear practices	Yes	Yes	No	Yes	Yes	No	Yes	Not seen	Yesterday	Yes	Always/every trip	Yes	Yes	NA	Instruct them	NA	NA	Yes	Agree	Neither agree nor disagree	Agree	Agree	Agree	Agree	Agree	Agree	Agree	Disagree	Agree	Agree	Disagree	Daily
Kikuube	Nyawaiga	56	50 and above	Male	Alur	NA	Catholic	NA	None	Married	Fisherman	More than 12 months	Renting	NA	Less than 50,000	No	NA	NA	NA	NA	NA	NA	No	Yes	Not seen	Yesterday	Yes	Always/every trip	Yes	Yes	NA	Instruct them	NA	NA	Yes	Agree	Agree	Agree	Agree	Agree	Agree	Agree	Disagree	Agree	Disagree	Agree	Agree	Disagree	Daily
Kikuube	Nyawaiga	36	30 to 39	Male	Mugungu	NA	Catholic	NA	Secondary or higher	Married	Fisherman	More than 12 months	Renting	NA	Less than 50,000	No	NA	NA	NA	NA	NA	NA	Yes	Yes	Not seen	Today	Yes	Always/every trip	Yes	Yes	NA	Instruct them	NA	NA	Yes	Agree	Agree	Agree	Agree	Agree	Agree	Agree	Agree	Agree	Disagree	Agree	Agree	Disagree	Daily
Kikuube	Nyawaiga	36	30 to 39	Male	Alur	NA	Anglican	NA	Primary	Married	Fisherman	More than 12 months	Renting	NA	Less than 50,000	No	NA	NA	NA	NA	NA	NA	Yes	No	NA	Yesterday	No	Sometimes	No	Yes	NA	Other, specify	Nothing	NA	No	NA	NA	NA	NA	Agree	Disagree	Agree	Agree	Agree	Agree	Agree	Agree	Disagree	Daily
Kikuube	Nyawaiga	38	30 to 39	Male	Alur	NA	Muslim	NA	Primary	Married	Transporter	More than 12 months	Renting	NA	201,000 to 300,000	No	NA	NA	NA	NA	NA	NA	Yes	Yes	Not seen	More than a week ago	Yes	Always/every trip	Yes	Yes	NA	Stop them from boarding	NA	NA	Yes	Agree	Agree	Agree	Agree	Agree	Agree	Agree	Agree	Agree	Disagree	Agree	Agree	Disagree	Infrequently (once a week)
Hoima	Kaiso	30	30 to 39	Male	Other	Gegere	Catholic	NA	Primary	Married	Fisherman	More than 12 months	Renting	NA	Less than 50,000	Yes	Benefits of wearing lifejacket	No	No	No	No	Yes	Yes	Yes	Not seen	More than a week ago	Yes	Always/every trip	Yes	Yes	NA	Other, specify	Nothing	NA	Yes	Neither agree nor disagree	Neither agree nor disagree	Disagree	Agree	Agree	Disagree	Agree	Agree	Agree	Disagree	Disagree	Disagree	Disagree	Infrequently (once a week)
Hoima	Kaiso	27	20 to 29	Male	Other	Gegere	Catholic	NA	Primary	Married	Fisherman	More than 12 months	Renting	NA	Less than 50,000	Yes	Benefits of wearing lifejacket	No	No	No	No	Yes	Yes	Yes	Not seen	Yesterday	Yes	Always/every trip	Yes	Yes	NA	Instruct them	NA	NA	Yes	Disagree	Disagree	Disagree	Agree	Agree	Disagree	Agree	Agree	Agree	Disagree	Agree	Disagree	Disagree	Daily
Hoima	Kaiso	37	30 to 39	Male	Munyoro/Mutooro	NA	Anglican	NA	Secondary or higher	Single	Fisherman	More than 12 months	Renting	NA	Less than 50,000	Yes	Benefits of wearing lifejacket Proper lifejacket wear practices	No	Yes	No	No	Yes	Yes	Yes	Not seen	Yesterday	Yes	Always/every trip	Yes	Yes	NA	Instruct them	NA	NA	Yes	Disagree	Disagree	Disagree	Agree	Agree	Disagree	Agree	Agree	Agree	Disagree	Disagree	Disagree	Disagree	Daily
Hoima	Kaiso	32	30 to 39	Male	Other	Lugbara	Anglican	NA	Primary	Married	Fisherman	More than 12 months	Renting	NA	Less than 50,000	Yes	Benefits of wearing lifejacket Proper lifejacket wear practices Reminder to wear lifejacket	Yes	Yes	No	No	Yes	Yes	Yes	Not seen	Less than a week ago	Yes	Always/every trip	Yes	Yes	NA	Instruct them	NA	NA	Yes	Neither agree nor disagree	Neither agree nor disagree	Disagree	Disagree	Agree	Disagree	Agree	Agree	Agree	Disagree	Agree	Disagree	Disagree	Few days in a week
Hoima	Kaiso	30	30 to 39	Male	Munyoro/Mutooro	NA	Anglican	NA	Secondary or higher	Married	Fisherman	More than 12 months	Renting	NA	50,000 to 100,000	Yes	Reminder to wear lifejacket Benefits of wearing lifejacket	Yes	No	No	No	Yes	Yes	Yes	Not seen	Today	Yes	Always/every trip	Yes	Yes	NA	Instruct them	NA	NA	Yes	Neither agree nor disagree	Neither agree nor disagree	Disagree	Agree	Agree	Disagree	Agree	Agree	Agree	Disagree	Disagree	Disagree	Disagree	Daily
Hoima	Kaiso	30	30 to 39	Male	Other	Mufumbira	Anglican	NA	Secondary or higher	Single	Fisherman	More than 12 months	Renting	NA	50,000 to 100,000	Yes	Reminder to wear lifejacket Proper lifejacket wear practices	Yes	Yes	No	No	No	Yes	Yes	Not seen	Yesterday	Yes	Always/every trip	Yes	Yes	NA	Instruct them	NA	NA	Yes	NA	NA	NA	NA	Agree	Disagree	Agree	Agree	Agree	Disagree	Disagree	Disagree	Disagree	Daily
Hoima	Kaiso	45	40 to 49	Male	Other	Mukobi	Pentecostal	NA	Primary	Married	Fisherman	More than 12 months	Owner	NA	Less than 50,000	Yes	Benefits of wearing lifejacket Reminder to wear lifejacket	Yes	No	No	No	Yes	Yes	Yes	Not seen	Yesterday	Yes	Always/every trip	Yes	Yes	NA	Instruct them	NA	NA	Yes	Disagree	Disagree	Disagree	Agree	Agree	Disagree	Agree	Agree	Agree	Disagree	Agree	Disagree	Disagree	Daily
Hoima	Kaiso	46	40 to 49	Male	Alur	NA	Catholic	NA	Primary	Married	Fisherman	More than 12 months	Owner	NA	Less than 50,000	Yes	Consequences of not wearing lifejacket Benefits of wearing lifejacket Reminder to wear lifejacket	Yes	No	No	Yes	Yes	Yes	Yes	Not seen	Yesterday	Yes	Always/every trip	Yes	Yes	NA	Instruct them	NA	NA	Yes	Disagree	Disagree	Disagree	Agree	Agree	Disagree	Agree	Agree	Agree	Disagree	Agree	Disagree	Disagree	Daily
Hoima	Kaiso	29	20 to 29	Male	Alur	NA	Muslim	NA	Primary	Married	Fisherman	More than 12 months	Renting	NA	50,000 to 100,000	Yes	Reminder to wear lifejacket Proper lifejacket wear practices Consequences of not wearing lifejacket Benefits of wearing lifejacket	Yes	Yes	No	Yes	Yes	Yes	Yes	Not seen	Yesterday	Yes	Always/every trip	Yes	Yes	NA	Other, specify	Doesn't	NA	Yes	Disagree	Disagree	Disagree	Agree	Agree	Disagree	Agree	Disagree	Agree	Disagree	Disagree	Disagree	Disagree	Daily
Hoima	Kaiso	30	30 to 39	Male	Alur	NA	Pentecostal	NA	Secondary or higher	Married	Fisherman	More than 12 months	Renting	NA	50,000 to 100,000	No	NA	NA	NA	NA	NA	NA	Yes	Yes	Not seen	Today	Yes	Always/every trip	Yes	Yes	NA	Other, specify	Doesn't	NA	Yes	Neither agree nor disagree	Disagree	Neither agree nor disagree	Agree	Agree	Agree	Agree	Disagree	Agree	Disagree	Disagree	Disagree	Agree	Few days in a week
Hoima	Kaiso	27	20 to 29	Male	Alur	NA	Anglican	NA	Primary	Single	Fisherman	More than 12 months	Renting	NA	50,000 to 100,000	No	NA	NA	NA	NA	NA	NA	Yes	Yes	Not seen	Today	No	Rarely	No	Yes	NA	Other, specify	Doesn't	NA	No	NA	NA	NA	NA	Agree	Agree	Disagree	Disagree	Agree	Agree	Agree	Agree	Agree	Daily
Hoima	Kaiso	28	20 to 29	Male	Alur	NA	Catholic	NA	Primary	Married	Fisherman	More than 12 months	Owner	NA	101,000 to 200,000	Yes	Reminder to wear lifejacket Consequences of not wearing lifejacket Benefits of wearing lifejacket	Yes	No	No	Yes	Yes	Yes	No	NA	More than a week ago	No	Most of the time	No	Yes	NA	Other, specify	Doesn't	NA	Yes	Neither agree nor disagree	Disagree	Disagree	Agree	Agree	Agree	Agree	Agree	Agree	Disagree	Disagree	Disagree	Agree	Daily
Hoima	Kaiso	23	20 to 29	Male	Alur	NA	Catholic	NA	Primary	Married	Fisherman	More than 12 months	Renting	NA	Less than 50,000	Yes	Reminder to wear lifejacket	Yes	No	No	No	No	Yes	Yes	Not seen	Yesterday	Yes	Always/every trip	Yes	Yes	NA	Other, specify	Doesn't	NA	Yes	Neither agree nor disagree	Neither agree nor disagree	Neither agree nor disagree	Neither agree nor disagree	Agree	Disagree	Agree	Agree	Agree	Disagree	Agree	Disagree	Agree	Daily
Hoima	Kaiso	24	20 to 29	Male	Munyoro/Mutooro	NA	Pentecostal	NA	Secondary or higher	Single	Fisherman	More than 12 months	Renting	NA	Less than 50,000	Yes	Reminder to wear lifejacket Benefits of wearing lifejacket	Yes	No	No	No	Yes	Yes	Yes	Not seen	More than a week ago	Yes	Always/every trip	Yes	Yes	NA	Other, specify	Doesn't	NA	Yes	Neither agree nor disagree	Disagree	Disagree	Disagree	Agree	Agree	Agree	Agree	Agree	Disagree	Disagree	Disagree	Agree	Infrequently (once a week)
Hoima	Kaiso	35	30 to 39	Male	Alur	NA	Catholic	NA	Primary	Married	Fisherman	More than 12 months	Renting	NA	50,000 to 100,000	Yes	Reminder to wear lifejacket Proper lifejacket wear practices	Yes	Yes	No	No	No	Yes	Yes	Not seen	Yesterday	Yes	Always/every trip	Yes	Yes	NA	Instruct them	NA	NA	Yes	NA	NA	NA	NA	Agree	Disagree	Agree	Disagree	Agree	Disagree	Agree	Disagree	Agree	Daily
Hoima	Kaiso	29	20 to 29	Male	Alur	NA	Catholic	NA	Secondary or higher	Married	Fisherman	More than 12 months	Renting	NA	50,000 to 100,000	Yes	Reminder to wear lifejacket Proper lifejacket wear practices	Yes	Yes	No	No	No	Yes	Yes	Not seen	Yesterday	Yes	Always/every trip	Yes	Yes	NA	Instruct them	NA	NA	Yes	Disagree	Neither agree nor disagree	Neither agree nor disagree	Neither agree nor disagree	Agree	Disagree	Agree	Agree	Agree	Disagree	Agree	Disagree	Agree	Daily
Hoima	Kaiso	38	30 to 39	Male	Alur	NA	Anglican	NA	Primary	Single	Fisherman	More than 12 months	Renting	NA	50,000 to 100,000	Yes	Reminder to wear lifejacket Benefits of wearing lifejacket	Yes	No	No	No	Yes	Yes	Yes	Not seen	Less than a week ago	Yes	Always/every trip	Yes	Yes	NA	Other, specify	Doesn't	NA	Yes	Neither agree nor disagree	Disagree	Disagree	Neither agree nor disagree	Agree	Disagree	Agree	Disagree	Agree	Disagree	Disagree	Disagree	Agree	Few days in a week
Hoima	Kaiso	28	20 to 29	Male	Other	Mugegere	Pentecostal	NA	Primary	Married	Fisherman	More than 12 months	Owner	NA	Less than 50,000	Yes	Benefits of wearing lifejacket Consequences of not wearing lifejacket Reminder to wear lifejacket	Yes	No	No	Yes	Yes	Yes	No	NA	Today	No	Never	No	No	Very likely	Other, specify	Doesn't	None	Yes	Neither agree nor disagree	Neither agree nor disagree	Neither agree nor disagree	Neither agree nor disagree	Agree	Agree	Agree	Disagree	Agree	Disagree	Agree	Disagree	Agree	Daily
Hoima	Kaiso	34	30 to 39	Male	Alur	NA	Anglican	NA	Primary	Married	Fisherman	More than 12 months	Renting	NA	50,000 to 100,000	No	NA	NA	NA	NA	NA	NA	No	No	NA	Less than a week ago	Yes	Never	No	No	Likely	Other, specify	Doesn't	None	No	NA	NA	NA	NA	Agree	Agree	Disagree	Disagree	Agree	Disagree	Agree	Disagree	Agree	Daily
Hoima	Kaiso	22	20 to 29	Male	Alur	NA	Catholic	NA	Primary	Married	Fisherman	More than 12 months	Renting	NA	Less than 50,000	Yes	Reminder to wear lifejacket Benefits of wearing lifejacket Consequences of not wearing lifejacket	Yes	No	No	Yes	Yes	No	Yes	Not seen	Today	Yes	Always/every trip	Yes	Yes	NA	Other, specify	Doesn't	NA	Yes	Neither agree nor disagree	Disagree	Disagree	Disagree	Agree	Agree	Agree	Agree	Agree	Disagree	Agree	Disagree	Agree	Daily
Hoima	Kaiso	26	20 to 29	Male	Alur	NA	Pentecostal	NA	Secondary or higher	Married	Fisherman	More than 12 months	Owner	NA	50,000 to 100,000	Yes	Proper lifejacket wear practices Reminder to wear lifejacket Benefits of wearing lifejacket Consequences of not wearing lifejacket Identifying a lifejacket fit for me	Yes	Yes	Yes	Yes	Yes	No	No	NA	Today	No	Never	No	No	Very likely	Other, specify	Doesn't	NA	Yes	Neither agree nor disagree	Disagree	Disagree	Disagree	Agree	Disagree	Agree	Disagree	Agree	Disagree	Agree	Disagree	Agree	Daily
Hoima	Kaiso	42	40 to 49	Male	Alur	NA	Muslim	NA	Primary	Married	Fisherman	More than 12 months	Owner	NA	50,000 to 100,000	No	NA	NA	NA	NA	NA	NA	Yes	No	NA	Today	No	Never	No	No	Neither likely nor unlikely	Other, specify	Doesn't	None	Yes	Neither agree nor disagree	Neither agree nor disagree	Neither agree nor disagree	Neither agree nor disagree	Agree	Agree	Agree	Disagree	Agree	Disagree	Disagree	Disagree	Agree	Daily
Hoima	Kaiso	29	20 to 29	Male	Alur	NA	Catholic	NA	Secondary or higher	Married	Fisherman	More than 12 months	Renting	NA	101,000 to 200,000	Yes	Reminder to wear lifejacket	Yes	No	No	No	No	No	Yes	Seen	Today	Yes	Always/every trip	Yes	Yes	NA	Instruct them	NA	NA	Yes	Neither agree nor disagree	Neither agree nor disagree	Neither agree nor disagree	Neither agree nor disagree	Agree	Disagree	Agree	Disagree	Agree	Disagree	Agree	Disagree	Agree	Daily
Hoima	Kaiso	29	20 to 29	Male	Alur	NA	Catholic	NA	Primary	Married	Fisherman	More than 12 months	Renting	NA	50,000 to 100,000	No	NA	NA	NA	NA	NA	NA	Yes	Yes	Not seen	Today	No	Rarely	No	Yes	NA	Other, specify	Doesn't	NA	Yes	Neither agree nor disagree	Neither agree nor disagree	Neither agree nor disagree	Neither agree nor disagree	Disagree	Disagree	Agree	Agree	Agree	Disagree	Agree	Disagree	Agree	Daily
Hoima	Kaiso	34	30 to 39	Male	Alur	NA	Pentecostal	NA	Primary	Married	Fisherman	More than 12 months	Owner	NA	50,000 to 100,000	Yes	Reminder to wear lifejacket Benefits of wearing lifejacket Consequences of not wearing lifejacket Proper lifejacket wear practices Identifying a lifejacket fit for me	Yes	Yes	Yes	Yes	Yes	Yes	Yes	Not seen	Less than a week ago	Yes	Always/every trip	Yes	Yes	NA	Other, specify	Doesn't	NA	Yes	Neither agree nor disagree	Disagree	Disagree	Disagree	Agree	Disagree	Agree	Agree	Agree	Disagree	Agree	Disagree	Agree	Daily
Hoima	Kaiso	20	20 to 29	Male	Alur	NA	Pentecostal	NA	Secondary or higher	Married	Fisherman	More than 12 months	Owner	NA	Less than 50,000	Yes	Benefits of wearing lifejacket Reminder to wear lifejacket	Yes	No	No	No	Yes	Yes	Yes	Not seen	Today	Yes	Always/every trip	Yes	Yes	NA	Instruct them	NA	NA	Yes	Neither agree nor disagree	Disagree	Disagree	Agree	Agree	Agree	Agree	Agree	Agree	Disagree	Agree	Disagree	Agree	Daily
Hoima	Kaiso	38	30 to 39	Male	Alur	NA	Pentecostal	NA	Primary	Married	Fisherman	More than 12 months	Renting	NA	Less than 50,000	Yes	Reminder to wear lifejacket Benefits of wearing lifejacket Consequences of not wearing lifejacket	Yes	No	No	Yes	Yes	No	Yes	Seen	Today	Yes	Always/every trip	Yes	Yes	NA	Other, specify	Doesn't	NA	Yes	Neither agree nor disagree	Disagree	Disagree	Agree	Agree	Disagree	Agree	Disagree	Agree	Disagree	Agree	Disagree	Agree	Daily
Hoima	Kaiso	25	20 to 29	Male	Alur	NA	Catholic	NA	Primary	Married	Fisherman	More than 12 months	Renting	NA	Less than 50,000	Yes	Reminder to wear lifejacket Consequences of not wearing lifejacket Benefits of wearing lifejacket	Yes	No	No	Yes	Yes	Yes	Yes	Not seen	Today	No	Rarely	No	Yes	NA	Other, specify	Doesn't	NA	No	NA	NA	NA	NA	Agree	Agree	Disagree	Disagree	Agree	Disagree	Agree	Disagree	Agree	Daily
Hoima	Kaiso	21	20 to 29	Male	Alur	NA	Muslim	NA	Primary	Single	Fisherman	More than 12 months	Renting	NA	Less than 50,000	Yes	Reminder to wear lifejacket Benefits of wearing lifejacket Consequences of not wearing lifejacket Proper lifejacket wear practices	Yes	Yes	No	Yes	Yes	Yes	Yes	Not seen	Today	Yes	Always/every trip	Yes	Yes	NA	Other, specify	Doesn't	NA	Yes	Neither agree nor disagree	Neither agree nor disagree	Neither agree nor disagree	Neither agree nor disagree	Agree	Agree	Disagree	Agree	Agree	Disagree	Agree	Disagree	Agree	Daily
Hoima	Kaiso	32	30 to 39	Male	Alur	NA	Anglican	NA	Primary	Married	Fisherman	More than 12 months	Renting	NA	50,000 to 100,000	Yes	Reminder to wear lifejacket Proper lifejacket wear practices Identifying a lifejacket fit for me Consequences of not wearing lifejacket Benefits of wearing lifejacket	Yes	Yes	Yes	Yes	Yes	Yes	Yes	Not seen	Today	Yes	Always/every trip	Yes	Yes	NA	Other, specify	Doesn't	NA	Yes	Neither agree nor disagree	Disagree	Disagree	Agree	Agree	Disagree	Agree	Agree	Agree	Disagree	Agree	Disagree	Agree	Daily
Hoima	Kaiso	20	20 to 29	Male	Alur	NA	Pentecostal	NA	Primary	Single	Fisherman	Atmost 12 months	Owner	NA	Less than 50,000	Yes	Reminder to wear lifejacket Benefits of wearing lifejacket Consequences of not wearing lifejacket	Yes	No	No	Yes	Yes	Yes	Yes	Not seen	Today	Yes	Most of the time	No	Yes	NA	Instruct them	NA	NA	Yes	Neither agree nor disagree	Neither agree nor disagree	Disagree	Agree	Agree	Disagree	Agree	Agree	Agree	Disagree	Agree	Disagree	Agree	Daily
Hoima	Kaiso	20	20 to 29	Male	Alur	NA	Catholic	NA	Primary	Single	Fisherman	More than 12 months	Renting	NA	50,000 to 100,000	Yes	Reminder to wear lifejacket	Yes	No	No	No	No	No	Yes	Not seen	Today	Yes	Always/every trip	Yes	Yes	NA	Instruct them	NA	NA	No	NA	NA	NA	NA	Agree	Agree	Agree	Disagree	Agree	Disagree	Disagree	Disagree	Agree	Daily
Hoima	Kaiso	31	30 to 39	Male	Alur	NA	Pentecostal	NA	Primary	Married	Fisherman	More than 12 months	Owner	NA	50,000 to 100,000	Yes	Reminder to wear lifejacket Identifying a lifejacket fit for me Proper lifejacket wear practices Consequences of not wearing lifejacket Benefits of wearing lifejacket	Yes	Yes	Yes	Yes	Yes	No	No	NA	More than a week ago	No	Rarely	No	Yes	NA	Other, specify	Doesn't	NA	Yes	Neither agree nor disagree	Disagree	Disagree	Agree	Disagree	Disagree	Agree	Disagree	Agree	Disagree	Agree	Disagree	Agree	Daily
Hoima	Kaiso	28	20 to 29	Male	Alur	NA	Muslim	NA	Primary	Married	Fisherman	More than 12 months	Renting	NA	50,000 to 100,000	Yes	Reminder to wear lifejacket	Yes	No	No	No	No	Yes	Yes	Not seen	Yesterday	Yes	Sometimes	No	Yes	NA	Instruct them	NA	NA	Yes	Neither agree nor disagree	Disagree	Disagree	Agree	Agree	Agree	Disagree	Agree	Agree	Disagree	Agree	Disagree	Agree	Daily
Hoima	Kaiso	58	50 and above	Male	Alur	NA	Catholic	NA	Primary	Single	Fisherman	More than 12 months	Renting	NA	Less than 50,000	Yes	Reminder to wear lifejacket Proper lifejacket wear practices	Yes	Yes	No	No	No	Yes	Yes	Not seen	Yesterday	Yes	Always/every trip	Yes	Yes	NA	Instruct them	NA	NA	Yes	NA	NA	NA	NA	Agree	Agree	Disagree	Disagree	Agree	Disagree	Disagree	Disagree	Agree	Few days in a week
Hoima	Kaiso	27	20 to 29	Male	Alur	NA	Muslim	NA	Primary	Single	Fisherman	More than 12 months	Owner	NA	50,000 to 100,000	Yes	Reminder to wear lifejacket Benefits of wearing lifejacket	Yes	No	No	No	Yes	Yes	No	NA	Today	No	Rarely	No	Yes	NA	Other, specify	Doesn't	NA	Yes	Agree	Agree	Agree	Agree	Agree	Agree	Agree	Disagree	Agree	Disagree	Agree	Disagree	Agree	Few days in a week
Hoima	Kaiso	34	30 to 39	Male	Alur	NA	Catholic	NA	Primary	Single	Fisherman	More than 12 months	Renting	NA	50,000 to 100,000	Yes	Reminder to wear lifejacket Benefits of wearing lifejacket Proper lifejacket wear practices	Yes	Yes	No	No	Yes	Yes	Yes	Not seen	Today	Yes	Most of the time	No	Yes	NA	Other, specify	Doesn't	NA	Yes	Disagree	Disagree	Disagree	Agree	Agree	Agree	Agree	Agree	Agree	Disagree	Disagree	Disagree	Agree	Daily
Hoima	Kaiso	28	20 to 29	Male	Alur	NA	Catholic	NA	Primary	Married	Fisherman	More than 12 months	Owner	NA	50,000 to 100,000	No	NA	NA	NA	NA	NA	NA	Yes	No	NA	Today	No	Rarely	No	Yes	NA	Other, specify	Doesn't	NA	No	NA	NA	NA	NA	Agree	Disagree	Agree	Disagree	Agree	Disagree	Agree	Disagree	Agree	Daily
Hoima	Kaiso	30	30 to 39	Male	Alur	NA	Muslim	NA	Primary	Married	Fisherman	More than 12 months	Renting	NA	101,000 to 200,000	Yes	Reminder to wear lifejacket	Yes	No	No	No	No	Yes	No	NA	More than a week ago	Yes	Sometimes	No	No	Likely	Other, specify	Doesn't	NA	Yes	Neither agree nor disagree	Disagree	Disagree	Agree	Agree	Agree	Agree	Disagree	Agree	Disagree	Disagree	Disagree	Agree	Few days in a week
Hoima	Kaiso	23	20 to 29	Male	Alur	NA	Pentecostal	NA	Primary	Single	Fisherman	More than 12 months	Renting	NA	Less than 50,000	Yes	Reminder to wear lifejacket Benefits of wearing lifejacket	Yes	No	No	No	Yes	Yes	Yes	Not seen	Today	Yes	Always/every trip	Yes	Yes	NA	Instruct them	NA	NA	Yes	Neither agree nor disagree	Disagree	Disagree	Agree	Agree	Agree	Disagree	Agree	Agree	Disagree	Disagree	Disagree	Agree	Daily
Hoima	Kaiso	21	20 to 29	Male	Alur	NA	Pentecostal	NA	Primary	Single	Fisherman	More than 12 months	Renting	NA	50,000 to 100,000	Yes	Reminder to wear lifejacket Proper lifejacket wear practices Consequences of not wearing lifejacket Benefits of wearing lifejacket	Yes	Yes	No	Yes	Yes	Yes	No	NA	Today	No	Rarely	No	Yes	NA	Instruct them	NA	NA	Yes	Neither agree nor disagree	Disagree	Disagree	Agree	Agree	Agree	Agree	Agree	Agree	Disagree	Agree	Disagree	Agree	Daily
Hoima	Kaiso	24	20 to 29	Male	Alur	NA	Pentecostal	NA	Primary	Single	Fisherman	More than 12 months	Renting	NA	101,000 to 200,000	Yes	Reminder to wear lifejacket Benefits of wearing lifejacket Consequences of not wearing lifejacket	Yes	No	No	Yes	Yes	No	No	NA	Less than a week ago	No	Never	No	No	Very likely	Other, specify	Doesn't	NA	Yes	Neither agree nor disagree	Agree	Agree	Agree	Agree	Disagree	Agree	Disagree	Agree	Disagree	Agree	Disagree	Agree	Daily
Hoima	Kaiso	26	20 to 29	Male	Alur	NA	Anglican	NA	Primary	Single	Fisherman	More than 12 months	Renting	NA	50,000 to 100,000	Yes	Reminder to wear lifejacket Benefits of wearing lifejacket Proper lifejacket wear practices Consequences of not wearing lifejacket	Yes	Yes	No	Yes	Yes	No	No	NA	Today	No	Never	No	No	Likely	Other, specify	Doesn't	NA	Yes	Neither agree nor disagree	Disagree	Disagree	Agree	Agree	Disagree	Agree	Disagree	Agree	Disagree	Agree	Disagree	Agree	Daily
Hoima	Kaiso	22	20 to 29	Male	Alur	NA	Catholic	NA	Primary	Single	Fisherman	More than 12 months	Renting	NA	Less than 50,000	Yes	Reminder to wear lifejacket	Yes	No	No	No	No	No	No	NA	Less than a week ago	No	Never	No	No	Very likely	Other, specify	Doesn't	None	Yes	Neither agree nor disagree	Neither agree nor disagree	Neither agree nor disagree	Disagree	Agree	Disagree	Agree	Disagree	Agree	Disagree	Agree	Disagree	Agree	Infrequently (once a week)
Hoima	Kaiso	27	20 to 29	Male	Alur	NA	Muslim	NA	Primary	Married	Fisherman	More than 12 months	Owner	NA	50,000 to 100,000	Yes	Reminder to wear lifejacket Proper lifejacket wear practices	Yes	Yes	No	No	No	Yes	Yes	Not seen	Yesterday	Yes	Always/every trip	Yes	Yes	NA	Instruct them	NA	NA	Yes	NA	NA	NA	NA	Agree	Disagree	Agree	Disagree	Agree	Disagree	Agree	Disagree	Disagree	Daily
Hoima	Kaiso	23	20 to 29	Male	Alur	NA	Other	None	Primary	Single	Fisherman	More than 12 months	Renting	NA	50,000 to 100,000	Yes	Reminder to wear lifejacket Proper lifejacket wear practices	Yes	Yes	No	No	No	Yes	Yes	Not seen	Yesterday	Yes	Always/every trip	Yes	Yes	NA	Instruct them	NA	NA	Yes	NA	NA	NA	NA	Agree	Disagree	Agree	Disagree	Agree	Disagree	Disagree	Disagree	Disagree	Daily
Hoima	Kaiso	25	20 to 29	Male	Alur	NA	Other	None	Primary	Married	Fisherman	More than 12 months	Owner	NA	50,000 to 100,000	No	NA	NA	NA	NA	NA	NA	No	Yes	Not seen	Today	Yes	Sometimes	No	Yes	NA	Instruct them	NA	NA	No	NA	NA	NA	NA	Agree	Disagree	Disagree	Disagree	Agree	Disagree	Agree	Disagree	Disagree	Daily
Hoima	Kaiso	22	20 to 29	Male	Alur	NA	Other	None	Primary	Single	Fisherman	More than 12 months	Renting	NA	50,000 to 100,000	Yes	Reminder to wear lifejacket Proper lifejacket wear practices	Yes	Yes	No	No	No	Yes	Yes	Not seen	Yesterday	Yes	Always/every trip	Yes	Yes	NA	Instruct them	NA	NA	Yes	NA	NA	NA	NA	Agree	Disagree	Agree	Disagree	Agree	Disagree	Agree	Disagree	Disagree	Few days in a week
Hoima	Kaiso	21	20 to 29	Male	Alur	NA	Muslim	NA	Primary	Single	Fisherman	Atmost 12 months	Owner	NA	Less than 50,000	No	NA	NA	NA	NA	NA	NA	Yes	Yes	Not seen	Less than a week ago	Yes	Always/every trip	Yes	Yes	NA	Instruct them	NA	Boat owner	No	NA	NA	NA	NA	Agree	Disagree	Agree	Agree	Agree	Disagree	Disagree	Disagree	Disagree	Few days in a week
Hoima	Kaiso	40	40 to 49	Male	Alur	NA	Other	NA	Primary	Married	Transporter	More than 12 months	Owner	NA	50,000 to 100,000	Yes	Reminder to wear lifejacket Proper lifejacket wear practices	Yes	Yes	No	No	No	Yes	Yes	Not seen	Yesterday	Yes	Always/every trip	Yes	Yes	NA	Instruct them	NA	NA	Yes	NA	NA	NA	NA	Agree	Disagree	Agree	Disagree	Agree	Disagree	Agree	Disagree	Disagree	Infrequently (once a week)
Hoima	Kaiso	39	30 to 39	Male	Alur	NA	Catholic	NA	Primary	Married	Fisherman	More than 12 months	Renting	NA	101,000 to 200,000	Yes	Reminder to wear lifejacket Proper lifejacket wear practices	Yes	Yes	No	No	No	Yes	Yes	Not seen	Yesterday	Yes	Always/every trip	Yes	Yes	NA	Instruct them	NA	NA	Yes	NA	NA	NA	NA	Agree	Disagree	Agree	Agree	Agree	Disagree	Agree	Disagree	Disagree	Few days in a week
Hoima	Kaiso	29	20 to 29	Male	Alur	NA	Catholic	NA	Primary	Married	Fisherman	More than 12 months	Owner	NA	101,000 to 200,000	Yes	Reminder to wear lifejacket Proper lifejacket wear practices	Yes	Yes	No	No	No	Yes	Yes	Not seen	Yesterday	Yes	Always/every trip	Yes	Yes	NA	Instruct them	NA	NA	Yes	NA	NA	NA	NA	Agree	Disagree	Agree	Disagree	Agree	Disagree	Agree	Disagree	Disagree	Few days in a week
Hoima	Kaiso	20	20 to 29	Male	Alur	NA	Muslim	NA	Secondary or higher	Single	Fisherman	More than 12 months	Owner	NA	101,000 to 200,000	Yes	Proper lifejacket wear practices Benefits of wearing lifejacket	No	Yes	No	No	Yes	Yes	Yes	Not seen	Yesterday	Yes	Always/every trip	Yes	Yes	NA	Instruct them	NA	NA	No	NA	NA	NA	NA	Agree	Disagree	Agree	Agree	Agree	Disagree	Agree	Disagree	Disagree	Daily
Hoima	Kaiso	37	30 to 39	Male	Alur	NA	Catholic	NA	Primary	Married	Fisherman	More than 12 months	Renting	NA	50,000 to 100,000	No	NA	NA	NA	NA	NA	NA	No	Yes	Not seen	Yesterday	Yes	Sometimes	No	No	Very likely	Instruct them	NA	NA	No	NA	NA	NA	NA	Agree	Disagree	Agree	Disagree	Agree	Disagree	Agree	Disagree	Disagree	Few days in a week
Hoima	Kaiso	23	20 to 29	Male	Alur	NA	Catholic	NA	Secondary or higher	Married	Fisherman	More than 12 months	Owner	NA	Less than 50,000	Yes	Reminder to wear lifejacket Proper lifejacket wear practices	Yes	Yes	No	No	No	Yes	Yes	Not seen	Yesterday	Yes	Always/every trip	Yes	Yes	NA	Instruct them	NA	NA	Yes	NA	NA	NA	NA	Agree	Disagree	Agree	Disagree	Agree	Disagree	Agree	Disagree	Disagree	Daily
Hoima	Kaiso	38	30 to 39	Male	Alur	NA	Catholic	NA	Secondary or higher	Married	Fisherman	More than 12 months	Renting	NA	50,000 to 100,000	Yes	Reminder to wear lifejacket Proper lifejacket wear practices	Yes	Yes	No	No	No	Yes	Yes	Not seen	Yesterday	Yes	Always/every trip	Yes	Yes	NA	Instruct them	NA	NA	Yes	NA	NA	NA	NA	Agree	Disagree	Agree	Disagree	Agree	Disagree	Disagree	Disagree	Disagree	Daily
Hoima	Kaiso	25	20 to 29	Male	Alur	NA	Muslim	NA	Secondary or higher	Married	Fisherman	More than 12 months	Owner	NA	50,000 to 100,000	Yes	Reminder to wear lifejacket Proper lifejacket wear practices	Yes	Yes	No	No	No	Yes	Yes	Not seen	Yesterday	Yes	Always/every trip	Yes	Yes	NA	Instruct them	NA	NA	Yes	NA	NA	NA	NA	Disagree	Disagree	Agree	Disagree	Agree	Disagree	Agree	Disagree	Disagree	Daily
Hoima	Kaiso	23	20 to 29	Male	Alur	NA	Other	Traditionalist	Primary	Married	Fisherman	More than 12 months	Renting	NA	201,000 to 300,000	Yes	Reminder to wear lifejacket Proper lifejacket wear practices	Yes	Yes	No	No	No	Yes	Yes	Not seen	Yesterday	Yes	Always/every trip	Yes	Yes	NA	Instruct them	NA	NA	Yes	NA	NA	NA	NA	Agree	Disagree	Agree	Disagree	Agree	Disagree	Agree	Disagree	Disagree	Daily
Hoima	Kaiso	24	20 to 29	Male	Alur	NA	Catholic	NA	Primary	Married	Fisherman	More than 12 months	Renting	NA	201,000 to 300,000	No	NA	NA	NA	NA	NA	NA	No	No	NA	Today	No	Never	No	No	Very likely	Other, specify	Nothing	None	No	NA	NA	NA	NA	Agree	Disagree	Agree	Agree	Agree	Disagree	Agree	Disagree	Disagree	Daily
Hoima	Kaiso	25	20 to 29	Male	Alur	NA	Other	Jehovah's witness	Secondary or higher	Married	Fisherman	More than 12 months	Owner	NA	50,000 to 100,000	Yes	Reminder to wear lifejacket Proper lifejacket wear practices	Yes	Yes	No	No	No	Yes	Yes	Not seen	Yesterday	Yes	Always/every trip	Yes	Yes	NA	Instruct them	NA	NA	Yes	NA	NA	NA	NA	Agree	Disagree	Agree	Disagree	Agree	Agree	Agree	Disagree	Disagree	Daily
Hoima	Kaiso	27	20 to 29	Male	Alur	NA	Pentecostal	NA	Secondary or higher	Married	Fisherman	More than 12 months	Renting	NA	201,000 to 300,000	Yes	Reminder to wear lifejacket Proper lifejacket wear practices	Yes	Yes	No	No	No	Yes	Yes	Not seen	Yesterday	Yes	Always/every trip	Yes	Yes	NA	Instruct them	NA	NA	Yes	NA	NA	NA	NA	Agree	Disagree	Agree	Disagree	Agree	Disagree	Agree	Disagree	Disagree	Daily
Hoima	Kaiso	23	20 to 29	Male	Alur	NA	Catholic	NA	Primary	Married	Fisherman	More than 12 months	Renting	NA	201,000 to 300,000	No	NA	NA	NA	NA	NA	NA	Yes	Yes	Not seen	Today	Yes	Always/every trip	Yes	Yes	NA	Instruct them	NA	Knowledge on importance of life jacket	No	NA	NA	NA	NA	Agree	Disagree	Agree	Disagree	Agree	Disagree	Agree	Disagree	Disagree	Few days in a week
Hoima	Kaiso	32	30 to 39	Male	Alur	NA	Anglican	NA	Primary	Married	Fisherman	More than 12 months	Renting	NA	50,000 to 100,000	Yes	Benefits of wearing lifejacket Proper lifejacket wear practices	No	Yes	No	No	Yes	Yes	Yes	Not seen	Today	Yes	Always/every trip	Yes	Yes	NA	Instruct them	NA	NA	No	NA	NA	NA	NA	Agree	Disagree	Agree	Agree	Agree	Disagree	Agree	Disagree	Disagree	Daily
Hoima	Kaiso	22	20 to 29	Male	Alur	NA	Catholic	NA	Primary	Married	Fisherman	More than 12 months	Renting	NA	50,000 to 100,000	Yes	Reminder to wear lifejacket Proper lifejacket wear practices	Yes	Yes	No	No	No	Yes	Yes	Not seen	Yesterday	Yes	Always/every trip	Yes	Yes	NA	Instruct them	NA	NA	Yes	NA	NA	NA	NA	Agree	Disagree	Agree	Agree	Agree	Disagree	Agree	Disagree	Disagree	Daily
Hoima	Kaiso	22	20 to 29	Male	Alur	NA	Catholic	NA	Secondary or higher	Single	Fisherman	More than 12 months	Renting	NA	Less than 50,000	Yes	Reminder to wear lifejacket Proper lifejacket wear practices	Yes	Yes	No	No	No	Yes	Yes	Not seen	Yesterday	Yes	Always/every trip	Yes	Yes	NA	Instruct them	NA	NA	Yes	NA	NA	NA	NA	Agree	Disagree	Agree	Agree	Agree	Disagree	Agree	Disagree	Disagree	Few days in a week
Hoima	Kaiso	27	20 to 29	Male	Alur	NA	Other	Traditionalist	Primary	Married	Fisherman	More than 12 months	Renting	NA	101,000 to 200,000	Yes	Reminder to wear lifejacket Proper lifejacket wear practices	Yes	Yes	No	No	No	Yes	Yes	Not seen	Yesterday	Yes	Always/every trip	Yes	Yes	NA	Instruct them	NA	NA	Yes	NA	NA	NA	NA	Disagree	Disagree	Agree	Disagree	Agree	Disagree	Agree	Disagree	Disagree	Few days in a week
Hoima	Kaiso	23	20 to 29	Male	Alur	NA	Pentecostal	NA	Primary	Married	Fisherman	More than 12 months	Renting	NA	50,000 to 100,000	Yes	Reminder to wear lifejacket Proper lifejacket wear practices	Yes	Yes	No	No	No	Yes	Yes	Not seen	Yesterday	Yes	Always/every trip	Yes	Yes	NA	Instruct them	NA	NA	Yes	NA	NA	NA	NA	Agree	Disagree	Agree	Disagree	Agree	Disagree	Agree	Disagree	Disagree	Daily
Hoima	Kaiso	27	20 to 29	Male	Alur	NA	Catholic	NA	Primary	Married	Fisherman	More than 12 months	Owner	NA	101,000 to 200,000	Yes	Reminder to wear lifejacket Proper lifejacket wear practices	Yes	Yes	No	No	No	Yes	Yes	Not seen	Yesterday	Yes	Always/every trip	Yes	Yes	NA	Instruct them	NA	NA	Yes	NA	NA	NA	NA	Agree	Disagree	Agree	Disagree	Agree	Disagree	Agree	Disagree	Disagree	Daily
Hoima	Kaiso	30	30 to 39	Male	Alur	NA	Anglican	NA	Primary	Married	Fisherman	More than 12 months	Renting	NA	Less than 50,000	No	NA	NA	NA	NA	NA	NA	Yes	No	NA	Today	No	Never	No	No	Very likely	Other, specify	Nothing	None	No	NA	NA	NA	NA	Agree	Disagree	Agree	Agree	Agree	Disagree	Agree	Disagree	Disagree	Daily
Hoima	Kaiso	28	20 to 29	Male	Alur	NA	Catholic	NA	Primary	Married	Fisherman	More than 12 months	Renting	NA	50,000 to 100,000	No	NA	NA	NA	NA	NA	NA	Yes	Yes	Not seen	Today	Yes	Always/every trip	Yes	Yes	NA	Instruct them	NA	NA	No	NA	NA	NA	NA	Agree	Agree	Agree	Disagree	Agree	Disagree	Agree	Disagree	Disagree	Daily
Hoima	Kaiso	29	20 to 29	Male	Alur	NA	Muslim	NA	Secondary or higher	Married	Fisherman	More than 12 months	Renting	NA	Less than 50,000	Yes	Proper lifejacket wear practices Benefits of wearing lifejacket	No	Yes	No	No	Yes	Yes	Yes	Not seen	Yesterday	Yes	Always/every trip	Yes	Yes	NA	Instruct them	NA	NA	No	NA	NA	NA	NA	Agree	Disagree	Agree	Agree	Agree	Agree	Agree	Disagree	Disagree	Few days in a week
Hoima	Kaiso	32	30 to 39	Male	Alur	NA	Anglican	NA	Primary	Married	Fisherman	More than 12 months	Renting	NA	50,000 to 100,000	No	NA	NA	NA	NA	NA	NA	Yes	No	NA	Today	No	Never	No	No	Very likely	Other, specify	Nothing	None	No	NA	NA	NA	NA	Agree	Disagree	Agree	Disagree	Agree	Disagree	Agree	Disagree	Disagree	Daily
Hoima	Kaiso	26	20 to 29	Male	Alur	NA	Catholic	NA	Primary	Married	Fisherman	More than 12 months	Renting	NA	Less than 50,000	Yes	Reminder to wear lifejacket Proper lifejacket wear practices	Yes	Yes	No	No	No	Yes	Yes	Not seen	Yesterday	Yes	Always/every trip	Yes	Yes	NA	Instruct them	NA	NA	Yes	NA	NA	NA	NA	Agree	Disagree	Agree	Disagree	Agree	Disagree	Agree	Disagree	Disagree	Daily
Hoima	Kaiso	25	20 to 29	Male	Alur	NA	Catholic	NA	Primary	Married	Fisherman	More than 12 months	Renting	NA	Less than 50,000	Yes	Reminder to wear lifejacket Proper lifejacket wear practices	Yes	Yes	No	No	No	Yes	Yes	Not seen	Yesterday	Yes	Always/every trip	Yes	Yes	NA	Instruct them	NA	NA	Yes	NA	NA	NA	NA	Agree	Disagree	Agree	Disagree	Agree	Disagree	Agree	Disagree	Disagree	Few days in a week
Hoima	Kaiso	20	20 to 29	Male	Alur	NA	Anglican	NA	Secondary or higher	Single	Fisherman	Atmost 12 months	Renting	NA	Less than 50,000	No	NA	NA	NA	NA	NA	NA	Yes	No	NA	Today	No	Never	No	No	Very likely	Other, specify	Nothing	None	No	NA	NA	NA	NA	Agree	Disagree	Agree	Disagree	Agree	Disagree	Agree	Disagree	Disagree	Few days in a week
Hoima	Kaiso	40	40 to 49	Male	Alur	NA	Catholic	NA	Primary	Married	Fisherman	More than 12 months	Owner	NA	101,000 to 200,000	Yes	Proper lifejacket wear practices Benefits of wearing lifejacket	No	Yes	No	No	Yes	Yes	No	NA	More than a week ago	No	Never	No	No	Very likely	Other, specify	Nothing	None	No	NA	NA	NA	NA	Agree	Disagree	Agree	Disagree	Agree	Disagree	Agree	Disagree	Agree	Few days in a week
Hoima	Kaiso	60	50 and above	Male	Alur	NA	Anglican	NA	Secondary or higher	Single	Fisherman	More than 12 months	Owner	NA	Less than 50,000	Yes	Reminder to wear lifejacket Proper lifejacket wear practices	Yes	Yes	No	No	No	Yes	Yes	Not seen	Yesterday	Yes	Always/every trip	Yes	Yes	NA	Instruct them	NA	NA	Yes	NA	NA	NA	NA	Agree	Disagree	Agree	Disagree	Agree	Disagree	Agree	Disagree	Disagree	Few days in a week
Hoima	Kaiso	26	20 to 29	Male	Alur	NA	Catholic	NA	Primary	Married	Fisherman	More than 12 months	Renting	NA	201,000 to 300,000	Yes	Proper lifejacket wear practices Benefits of wearing lifejacket	No	Yes	No	No	Yes	Yes	No	NA	Yesterday	No	Never	No	No	Very likely	Other, specify	Nothing	None	No	NA	NA	NA	NA	Agree	Disagree	Agree	Agree	Agree	Disagree	Agree	Disagree	Disagree	Daily
Hoima	Kaiso	42	40 to 49	Male	Alur	NA	Pentecostal	NA	Primary	Married	Fisherman	More than 12 months	Owner	NA	50,000 to 100,000	Yes	Reminder to wear lifejacket Proper lifejacket wear practices	Yes	Yes	No	No	No	Yes	Yes	Not seen	Yesterday	Yes	Always/every trip	Yes	Yes	NA	Instruct them	NA	NA	Yes	NA	NA	NA	NA	Agree	Disagree	Agree	Agree	Agree	Disagree	Agree	Disagree	Disagree	Few days in a week
Hoima	Kaiso	38	30 to 39	Male	Alur	NA	Catholic	NA	Primary	Married	Fisherman	More than 12 months	Owner	NA	50,000 to 100,000	Yes	Reminder to wear lifejacket Proper lifejacket wear practices	Yes	Yes	No	No	No	Yes	Yes	Not seen	Yesterday	Yes	Always/every trip	Yes	Yes	NA	Instruct them	NA	NA	Yes	NA	NA	NA	NA	Agree	Disagree	Agree	Agree	Agree	Agree	Agree	Disagree	Disagree	Daily
Hoima	Kaiso	32	30 to 39	Male	Alur	NA	Catholic	NA	Primary	Married	Fisherman	More than 12 months	Renting	NA	50,000 to 100,000	Yes	Reminder to wear lifejacket Proper lifejacket wear practices	Yes	Yes	No	No	No	Yes	Yes	Not seen	Yesterday	Yes	Always/every trip	Yes	Yes	NA	Instruct them	NA	NA	Yes	NA	NA	NA	NA	Agree	Disagree	Agree	Disagree	Agree	Disagree	Agree	Disagree	Disagree	Daily
Hoima	Kaiso	35	30 to 39	Male	Alur	NA	Catholic	NA	Secondary or higher	Single	Fisherman	More than 12 months	Renting	NA	50,000 to 100,000	No	NA	NA	NA	NA	NA	NA	Yes	Yes	Not seen	More than a week ago	No	Sometimes	No	Yes	NA	Instruct them	NA	Knowledge of importantance of life jackets	No	NA	NA	NA	NA	Agree	Disagree	Disagree	Disagree	Agree	Disagree	Agree	Disagree	Disagree	Few days in a week
Hoima	Kaiso	42	40 to 49	Male	Alur	NA	Muslim	NA	Primary	Married	Fisherman	More than 12 months	Renting	NA	101,000 to 200,000	Yes	Reminder to wear lifejacket Proper lifejacket wear practices	Yes	Yes	No	No	No	Yes	Yes	Not seen	Yesterday	Yes	Always/every trip	Yes	Yes	NA	Instruct them	NA	NA	Yes	NA	NA	NA	NA	Agree	Disagree	Agree	Disagree	Agree	Disagree	Agree	Disagree	Disagree	Few days in a week
Hoima	Kaiso	27	20 to 29	Male	Alur	NA	Catholic	NA	Secondary or higher	Married	Fisherman	More than 12 months	Renting	NA	50,000 to 100,000	No	NA	NA	NA	NA	NA	NA	No	Yes	Not seen	Less than a week ago	No	Sometimes	No	Yes	NA	Stop them from boarding	NA	NA	No	NA	NA	NA	NA	Agree	Disagree	Agree	Agree	Agree	Disagree	Agree	Disagree	Disagree	Daily
Hoima	Kaiso	28	20 to 29	Male	Other	MURULI	Anglican	NA	Secondary or higher	Single	Fisherman	More than 12 months	Renting	NA	101,000 to 200,000	Yes	Reminder to wear lifejacket Benefits of wearing lifejacket Proper lifejacket wear practices Consequences of not wearing lifejacket	Yes	Yes	No	Yes	Yes	Yes	Yes	Not seen	Today	Yes	Always/every trip	Yes	Yes	NA	Other, specify	Nothing	NA	Yes	Agree	Agree	Agree	Agree	Agree	Agree	Agree	Agree	Agree	Disagree	Agree	Agree	Disagree	Daily
Hoima	Kaiso	42	40 to 49	Male	Munyoro/Mutooro	NA	Anglican	NA	Primary	Married	Fisherman	More than 12 months	Renting	NA	50,000 to 100,000	Yes	Reminder to wear lifejacket Benefits of wearing lifejacket Proper lifejacket wear practices Consequences of not wearing lifejacket	Yes	Yes	No	Yes	Yes	Yes	Yes	Not seen	Less than a week ago	Yes	Always/every trip	Yes	Yes	NA	Stop them from boarding	NA	NA	Yes	Agree	Agree	Agree	Agree	Agree	Agree	Agree	Agree	Agree	Disagree	Agree	Agree	Disagree	Few days in a week
Hoima	Kaiso	41	40 to 49	Male	Munyoro/Mutooro	NA	Catholic	NA	Primary	Married	Fisherman	More than 12 months	Owner	NA	101,000 to 200,000	Yes	Reminder to wear lifejacket Proper lifejacket wear practices Benefits of wearing lifejacket	Yes	Yes	No	No	Yes	Yes	Yes	Not seen	Less than a week ago	Yes	Always/every trip	Yes	Yes	NA	Instruct them	NA	NA	Yes	Agree	Agree	Agree	Agree	Disagree	Agree	Agree	Agree	Agree	Agree	Disagree	Agree	Disagree	Few days in a week
Hoima	Kaiso	31	30 to 39	Male	Other	MUFUMBIRA	Pentecostal	NA	Primary	Single	Fisherman	More than 12 months	Owner	NA	50,000 to 100,000	Yes	Reminder to wear lifejacket Benefits of wearing lifejacket Proper lifejacket wear practices Consequences of not wearing lifejacket	Yes	Yes	No	Yes	Yes	Yes	Yes	Seen	More than a week ago	Yes	Always/every trip	Yes	Yes	NA	Other, specify	Remind them to go get them	NA	Yes	Agree	Agree	Agree	Agree	Agree	Agree	Agree	Agree	Agree	Disagree	Agree	Agree	Disagree	Few days in a week
Hoima	Kaiso	52	50 and above	Male	Munyoro/Mutooro	NA	Anglican	NA	None	Married	Fisherman	More than 12 months	Renting	NA	50,000 to 100,000	Yes	Reminder to wear lifejacket Proper lifejacket wear practices	Yes	Yes	No	No	No	Yes	Yes	Not seen	Yesterday	Yes	Always/every trip	Yes	Yes	NA	Instruct them	NA	NA	Yes	NA	NA	NA	NA	Disagree	Disagree	Agree	Agree	Agree	Disagree	Disagree	Agree	Disagree	Infrequently (once a week)
Hoima	Kaiso	32	30 to 39	Male	Alur	NA	Muslim	NA	Primary	Single	Fisherman	More than 12 months	Renting	NA	50,000 to 100,000	Yes	Reminder to wear lifejacket Benefits of wearing lifejacket Identifying a lifejacket fit for me	Yes	No	Yes	No	Yes	Yes	Yes	Seen	Today	Yes	Always/every trip	Yes	Yes	NA	Instruct them	NA	NA	Yes	Agree	Agree	Agree	Agree	Agree	Agree	Agree	Agree	Agree	Agree	Disagree	Agree	Disagree	Daily
Hoima	Kaiso	39	30 to 39	Male	Munyoro/Mutooro	NA	Muslim	NA	Secondary or higher	Single	Fisherman	More than 12 months	Renting	NA	50,000 to 100,000	Yes	Reminder to wear lifejacket Proper lifejacket wear practices	Yes	Yes	No	No	No	Yes	Yes	Not seen	Yesterday	Yes	Always/every trip	Yes	Yes	NA	Instruct them	NA	NA	Yes	Agree	Agree	Disagree	Agree	Agree	Agree	Agree	Agree	Agree	Agree	Disagree	Agree	Disagree	Daily
Hoima	Kaiso	29	20 to 29	Male	Other	MUFUMBIRA	Pentecostal	NA	Secondary or higher	Married	Fisherman	More than 12 months	Renting	NA	101,000 to 200,000	Yes	Reminder to wear lifejacket Benefits of wearing lifejacket Consequences of not wearing lifejacket Proper lifejacket wear practices	Yes	Yes	No	Yes	Yes	Yes	Yes	Not seen	Today	Yes	Always/every trip	Yes	Yes	NA	Instruct them	NA	NA	Yes	Agree	Agree	Agree	Agree	Agree	Agree	Agree	Agree	Agree	Disagree	Agree	Agree	Disagree	Daily
Hoima	Kaiso	34	30 to 39	Male	Other	MUKIGA	Anglican	NA	Primary	Married	Fisherman	More than 12 months	Renting	NA	Less than 50,000	Yes	Reminder to wear lifejacket Benefits of wearing lifejacket Consequences of not wearing lifejacket Proper lifejacket wear practices	Yes	Yes	No	Yes	Yes	Yes	Yes	Not seen	Today	Yes	Always/every trip	Yes	Yes	NA	Instruct them	NA	NA	Yes	Agree	Agree	Agree	Agree	Agree	Disagree	Agree	Disagree	Agree	Disagree	Agree	Agree	Disagree	Daily
Hoima	Kaiso	24	20 to 29	Male	Other	MUFUMBIRA	Anglican	NA	Primary	Married	Fisherman	More than 12 months	Renting	NA	50,000 to 100,000	Yes	Reminder to wear lifejacket Benefits of wearing lifejacket Consequences of not wearing lifejacket Proper lifejacket wear practices	Yes	Yes	No	Yes	Yes	Yes	Yes	Not seen	Today	Yes	Always/every trip	Yes	Yes	NA	Instruct them	NA	NA	No	NA	NA	NA	NA	Agree	Agree	Agree	Agree	Agree	Disagree	Disagree	Agree	Disagree	Daily
Hoima	Kaiso	24	20 to 29	Male	Other	MUFUMBIRA	Other	BORN AGAIN	Primary	Married	Fisherman	More than 12 months	Renting	NA	101,000 to 200,000	Yes	Reminder to wear lifejacket Benefits of wearing lifejacket Proper lifejacket wear practices Consequences of not wearing lifejacket	Yes	Yes	No	Yes	Yes	Yes	Yes	Seen	Today	Yes	Always/every trip	Yes	Yes	NA	Instruct them	NA	NA	Yes	Agree	Agree	Agree	Agree	Agree	Agree	Agree	Agree	Agree	Disagree	Agree	Agree	Disagree	Daily
Hoima	Kaiso	28	20 to 29	Male	Other	MUFUMBIRA	Catholic	NA	Primary	Married	Fisherman	More than 12 months	Renting	NA	50,000 to 100,000	Yes	Benefits of wearing lifejacket Consequences of not wearing lifejacket Reminder to wear lifejacket Proper lifejacket wear practices	Yes	Yes	No	Yes	Yes	Yes	Yes	Seen	Today	Yes	Always/every trip	Yes	Yes	NA	Instruct them	NA	NA	Yes	Agree	Agree	Disagree	Agree	Agree	Disagree	Agree	Agree	Agree	Agree	Agree	Agree	Disagree	Few days in a week
Hoima	Kaiso	31	30 to 39	Male	Other	NA	Catholic	NA	Primary	Single	Fisherman	More than 12 months	Renting	NA	Less than 50,000	Yes	Reminder to wear lifejacket Benefits of wearing lifejacket Consequences of not wearing lifejacket Identifying a lifejacket fit for me	Yes	No	Yes	Yes	Yes	Yes	No	NA	Today	No	Never	No	No	Unlikely	Other, specify	Nothing because I don't have it	NA	Yes	Agree	Agree	Agree	Agree	Agree	Agree	Agree	Disagree	Agree	Disagree	Agree	Agree	Disagree	Daily
Hoima	Kaiso	21	20 to 29	Male	Munyoro/Mutooro	NA	Other	NA	Secondary or higher	Single	Fisherman	Atmost 12 months	Renting	NA	101,000 to 200,000	Yes	Reminder to wear lifejacket Benefits of wearing lifejacket Proper lifejacket wear practices	Yes	Yes	No	No	Yes	Yes	Yes	Seen	Today	Yes	Always/every trip	Yes	Yes	NA	Instruct them	NA	NA	Yes	Disagree	Agree	Agree	Agree	Agree	Agree	Agree	Agree	Agree	Agree	Agree	Disagree	Agree	Daily
Hoima	Kaiso	36	30 to 39	Male	Alur	NA	Pentecostal	NA	Primary	Married	Fisherman	More than 12 months	Renting	NA	50,000 to 100,000	No	NA	NA	NA	NA	NA	NA	Yes	Yes	Seen	Today	Yes	Always/every trip	Yes	Yes	NA	Stop them from boarding	NA	NA	Yes	Agree	Agree	Agree	Agree	Agree	Agree	Agree	Agree	Agree	Disagree	Agree	Agree	Disagree	Daily
Hoima	Kaiso	45	40 to 49	Male	Munyoro/Mutooro	NA	Anglican	NA	Primary	Married	Fisherman	More than 12 months	Renting	NA	50,000 to 100,000	Yes	Reminder to wear lifejacket Benefits of wearing lifejacket Proper lifejacket wear practices Consequences of not wearing lifejacket	Yes	Yes	No	Yes	Yes	Yes	No	NA	Today	No	Sometimes	No	No	Likely	Other, specify	Nothing	NA	No	NA	NA	NA	NA	Agree	Agree	Agree	Agree	Agree	Disagree	Agree	Agree	Disagree	Daily
Hoima	Kaiso	29	20 to 29	Male	Munyoro/Mutooro	NA	Anglican	NA	Primary	Married	Fisherman	More than 12 months	Renting	NA	50,000 to 100,000	Yes	Reminder to wear lifejacket Consequences of not wearing lifejacket Benefits of wearing lifejacket Proper lifejacket wear practices	Yes	Yes	No	Yes	Yes	No	Yes	Seen	Today	Yes	Always/every trip	Yes	Yes	NA	Instruct them	NA	NA	Yes	Agree	Agree	Agree	Agree	Agree	Agree	Agree	Agree	Agree	Disagree	Agree	Agree	Disagree	Daily
Hoima	Kaiso	28	20 to 29	Male	Munyoro/Mutooro	NA	Anglican	NA	Primary	Single	Fisherman	More than 12 months	Renting	NA	50,000 to 100,000	Yes	Reminder to wear lifejacket Benefits of wearing lifejacket Consequences of not wearing lifejacket	Yes	No	No	Yes	Yes	Yes	No	NA	Today	No	Never	No	No	Likely	Other, specify	Nothing	NA	No	NA	NA	NA	NA	Agree	Agree	Agree	Agree	Agree	Disagree	Disagree	Agree	Disagree	Few days in a week
Hoima	Kaiso	25	20 to 29	Male	Other	MUNUBI	Muslim	NA	Primary	Married	Fisherman	More than 12 months	Renting	NA	Less than 50,000	No	NA	NA	NA	NA	NA	NA	No	No	NA	Today	No	Never	No	No	Very unlikely	Other, specify	Nothing	NA	No	NA	NA	NA	NA	Disagree	Agree	Agree	Agree	Agree	Disagree	Agree	Agree	Disagree	Daily
Hoima	Kaiso	23	20 to 29	Male	Alur	NA	Catholic	NA	Primary	Married	Fisherman	More than 12 months	Renting	NA	Less than 50,000	Yes	Reminder to wear lifejacket Benefits of wearing lifejacket Consequences of not wearing lifejacket Proper lifejacket wear practices	Yes	Yes	No	Yes	Yes	Yes	Yes	Not seen	More than a week ago	Yes	Always/every trip	Yes	Yes	NA	Instruct them	NA	NA	Yes	Agree	Agree	Agree	Agree	Agree	Disagree	Disagree	Disagree	Agree	Disagree	Disagree	Agree	Disagree	Few days in a week
Hoima	Kaiso	27	20 to 29	Male	Alur	NA	Catholic	NA	Secondary or higher	Married	Transporter	More than 12 months	Renting	NA	Less than 50,000	Yes	Reminder to wear lifejacket Benefits of wearing lifejacket Consequences of not wearing lifejacket Proper lifejacket wear practices	Yes	Yes	No	Yes	Yes	Yes	Yes	Not seen	More than a week ago	No	Sometimes	No	Yes	NA	Instruct them	NA	NA	Yes	Agree	Agree	Agree	Agree	Agree	Agree	Agree	Agree	Agree	Disagree	Agree	Agree	Disagree	Infrequently (once a week)
Hoima	Kaiso	41	40 to 49	Male	Alur	NA	Other	ORTHODOX	None	Married	Fisherman	More than 12 months	Renting	NA	Less than 50,000	Yes	Reminder to wear lifejacket Benefits of wearing lifejacket Consequences of not wearing lifejacket Proper lifejacket wear practices	Yes	Yes	No	Yes	Yes	Yes	Yes	Not seen	Today	Yes	Always/every trip	Yes	Yes	NA	Instruct them	NA	NA	Yes	Agree	Agree	Agree	Agree	Agree	Agree	Agree	Agree	Agree	Disagree	Agree	Agree	Disagree	Daily
Hoima	Kaiso	47	40 to 49	Male	Munyoro/Mutooro	NA	Catholic	NA	Primary	Single	Fisherman	More than 12 months	Renting	NA	101,000 to 200,000	Yes	Reminder to wear lifejacket Identifying a lifejacket fit for me Benefits of wearing lifejacket Consequences of not wearing lifejacket	Yes	No	Yes	Yes	Yes	Yes	Yes	Not seen	Today	Yes	Always/every trip	Yes	Yes	NA	Instruct them	NA	NA	Yes	Agree	Agree	Agree	Agree	Agree	Agree	Agree	Agree	Agree	Disagree	Agree	Disagree	Disagree	Daily
Hoima	Kaiso	29	20 to 29	Male	Alur	NA	Anglican	NA	Primary	Married	Fisherman	More than 12 months	Renting	NA	50,000 to 100,000	Yes	Reminder to wear lifejacket Proper lifejacket wear practices	Yes	Yes	No	No	No	Yes	Yes	Not seen	Yesterday	Yes	Always/every trip	Yes	Yes	NA	Instruct them	NA	NA	Yes	NA	NA	NA	NA	Agree	Agree	Agree	Agree	Agree	Disagree	Agree	Agree	Disagree	Few days in a week
Hoima	Kaiso	22	20 to 29	Male	Munyoro/Mutooro	NA	Catholic	NA	Primary	Single	Fisherman	More than 12 months	Owner	NA	Less than 50,000	Yes	Reminder to wear lifejacket Proper lifejacket wear practices	Yes	Yes	No	No	No	Yes	Yes	Not seen	Yesterday	Yes	Always/every trip	Yes	Yes	NA	Instruct them	NA	NA	Yes	Agree	Agree	Agree	Agree	Agree	Agree	Agree	Agree	Agree	Disagree	Agree	Agree	Disagree	Daily
Hoima	Kaiso	33	30 to 39	Male	Munyoro/Mutooro	NA	Anglican	NA	Secondary or higher	Single	Fisherman	More than 12 months	Owner	NA	Less than 50,000	Yes	Reminder to wear lifejacket Benefits of wearing lifejacket Consequences of not wearing lifejacket Proper lifejacket wear practices	Yes	Yes	No	Yes	Yes	Yes	Yes	Seen	Yesterday	Yes	Always/every trip	Yes	Yes	NA	Instruct them	NA	NA	Yes	Agree	Agree	Agree	Agree	Agree	Agree	Agree	Agree	Agree	Disagree	Agree	Agree	Disagree	Few days in a week
Hoima	Kaiso	18	Less than 20	Male	Alur	NA	Muslim	NA	Primary	Single	Fisherman	More than 12 months	Renting	NA	Less than 50,000	No	NA	NA	NA	NA	NA	NA	Yes	No	NA	More than a week ago	No	Sometimes	No	No	Likely	Other, specify	Nothing	NA	No	NA	NA	NA	NA	Agree	Agree	Agree	Agree	Agree	Disagree	Agree	Agree	Disagree	Few days in a week
Kikuube	Kyehoro	47	40 to 49	Male	Alur	NA	Catholic	NA	Primary	Married	Fisherman	More than 12 months	Renting	NA	50,000 to 100,000	No	NA	NA	NA	NA	NA	NA	No	No	NA	Yesterday	No	Never	No	No	Very likely	Other, specify	Nothing	None	No	NA	NA	NA	NA	Agree	Disagree	Agree	Agree	Agree	Disagree	Agree	Disagree	Disagree	Daily
Kikuube	Kyehoro	32	30 to 39	Male	Alur	NA	Muslim	NA	Secondary or higher	Married	Transporter	More than 12 months	Owner	NA	50,000 to 100,000	No	NA	NA	NA	NA	NA	NA	No	Yes	Not seen	Less than a week ago	Yes	Always/every trip	Yes	Yes	NA	Other, specify	Give them life jackets	NA	No	NA	NA	NA	NA	Agree	Disagree	Agree	Agree	Agree	Disagree	Agree	Disagree	Disagree	Infrequently (once a week)
Kikuube	Kyehoro	37	30 to 39	Male	Alur	NA	Catholic	NA	Primary	Married	Transporter	More than 12 months	Owner	NA	50,000 to 100,000	Yes	Proper lifejacket wear practices Identifying a lifejacket fit for me Benefits of wearing lifejacket	No	Yes	Yes	No	Yes	No	Yes	Not seen	Yesterday	Yes	Always/every trip	Yes	Yes	NA	Instruct them	NA	NA	No	NA	NA	NA	NA	Agree	Disagree	Agree	Agree	Agree	Disagree	Agree	Disagree	Disagree	Infrequently (once a week)
Kikuube	Kyehoro	31	30 to 39	Male	Alur	NA	Catholic	NA	Secondary or higher	Married	Fisherman	More than 12 months	Renting	NA	50,000 to 100,000	No	NA	NA	NA	NA	NA	NA	Yes	Yes	Not seen	Less than a week ago	Yes	Always/every trip	Yes	Yes	NA	Instruct them	NA	NA	No	NA	NA	NA	NA	Disagree	Disagree	Agree	Agree	Agree	Disagree	Agree	Disagree	Disagree	Daily
Kikuube	Kyehoro	30	30 to 39	Male	Alur	NA	Catholic	NA	Primary	Married	Fisherman	More than 12 months	Owner	NA	101,000 to 200,000	No	NA	NA	NA	NA	NA	NA	No	Yes	Not seen	More than a week ago	Yes	Always/every trip	Yes	Yes	NA	Instruct them	NA	NA	No	NA	NA	NA	NA	Agree	Disagree	Agree	Agree	Agree	Disagree	Agree	Disagree	Disagree	Daily
Kikuube	Kyehoro	65	50 and above	Male	Alur	NA	Pentecostal	NA	Primary	Married	Fisherman	More than 12 months	Owner	NA	101,000 to 200,000	Yes	Proper lifejacket wear practices Reminder to wear lifejacket Benefits of wearing lifejacket	Yes	Yes	No	No	Yes	No	No	NA	More than a week ago	No	Never	No	No	Very likely	Other, specify	Nothing	None	No	NA	NA	NA	NA	Agree	Disagree	Agree	Disagree	Agree	Disagree	Agree	Disagree	Disagree	Daily
Kikuube	Kyehoro	29	20 to 29	Male	Munyoro/Mutooro	NA	Anglican	NA	Secondary or higher	Single	Fisherman	More than 12 months	Owner	NA	Less than 50,000	No	NA	NA	NA	NA	NA	NA	Yes	Yes	Not seen	Today	Yes	Always/every trip	Yes	Yes	NA	Other, specify	Nothing	Experience of drowning from others	No	NA	NA	NA	NA	Agree	Agree	Agree	Agree	Agree	Agree	Agree	Disagree	Disagree	Daily
Kikuube	Kyehoro	42	40 to 49	Male	Alur	NA	Anglican	NA	Secondary or higher	Married	Fisherman	More than 12 months	Owner	NA	50,000 to 100,000	Yes	Benefits of wearing lifejacket Proper lifejacket wear practices	No	Yes	No	No	Yes	Yes	No	NA	Yesterday	No	Never	No	No	Very likely	Other, specify	Nothing	None	No	NA	NA	NA	NA	Agree	Disagree	Agree	Agree	Agree	Disagree	Agree	Disagree	Disagree	Few days in a week
Kikuube	Kyehoro	42	40 to 49	Male	Alur	NA	Anglican	NA	Secondary or higher	Married	Fisherman	More than 12 months	Owner	NA	Less than 50,000	No	NA	NA	NA	NA	NA	NA	No	Yes	Not seen	More than a week ago	Yes	Always/every trip	Yes	Yes	NA	Instruct them	NA	Rescue team	No	NA	NA	NA	NA	Agree	Disagree	Agree	Agree	Agree	Disagree	Agree	Disagree	Disagree	Few days in a week
Kikuube	Kyehoro	36	30 to 39	Male	Alur	NA	Catholic	NA	Secondary or higher	Married	Fisherman	More than 12 months	Renting	NA	50,000 to 100,000	No	NA	NA	NA	NA	NA	NA	Yes	Yes	Not seen	Less than a week ago	Yes	Always/every trip	Yes	Yes	NA	Stop them from boarding	NA	Importance of life jackets	Yes	Disagree	Disagree	Agree	Agree	Agree	Disagree	Agree	Agree	Agree	Disagree	Agree	Disagree	Disagree	Daily
Kikuube	Kyehoro	48	40 to 49	Male	Alur	NA	Catholic	NA	None	Married	Fisherman	More than 12 months	Renting	NA	50,000 to 100,000	Yes	Benefits of wearing lifejacket Identifying a lifejacket fit for me Proper lifejacket wear practices	No	Yes	Yes	No	Yes	Yes	Yes	Not seen	Today	Yes	Always/every trip	Yes	Yes	NA	Instruct them	NA	NA	No	NA	NA	NA	NA	Agree	Disagree	Agree	Disagree	Agree	Disagree	Agree	Disagree	Disagree	Daily
Kikuube	Kyehoro	30	30 to 39	Male	Other	Lugbara	Other	None	Primary	Single	Fisherman	More than 12 months	Renting	NA	Less than 50,000	Yes	Benefits of wearing lifejacket Identifying a lifejacket fit for me	No	No	Yes	No	Yes	Yes	Yes	Not seen	Yesterday	Yes	Always/every trip	Yes	Yes	NA	Other, specify	Nothing	Drowning experience from others	No	NA	NA	NA	NA	Agree	Disagree	Agree	Agree	Agree	Disagree	Agree	Disagree	Disagree	Daily
Kikuube	Kyehoro	32	30 to 39	Male	Alur	NA	Catholic	NA	Primary	Married	Fisherman	More than 12 months	Renting	Camp	Less than 50,000	No	NA	NA	NA	NA	NA	NA	No	Yes	Not seen	Today	Yes	Always/every trip	Yes	Yes	NA	Instruct them	NA	NA	Yes	Disagree	Agree	Disagree	Agree	Agree	Disagree	Disagree	Agree	Agree	Disagree	Agree	Disagree	Disagree	Few days in a week
Kikuube	Kyehoro	50	50 and above	Male	Alur	NA	Anglican	NA	Primary	Married	Fisherman	More than 12 months	Owner	NA	50,000 to 100,000	Yes	Proper lifejacket wear practices Benefits of wearing lifejacket	No	Yes	No	No	Yes	No	Yes	Not seen	More than a week ago	No	Sometimes	No	Yes	NA	Other, specify	Nothing	Knowledge on importance of life jackets	No	NA	NA	NA	NA	Disagree	Disagree	Agree	Agree	Agree	Disagree	Agree	Disagree	Disagree	Daily
Kikuube	Kyehoro	37	30 to 39	Male	Alur	NA	Catholic	NA	Primary	Married	Fisherman	More than 12 months	Renting	NA	50,000 to 100,000	Yes	Benefits of wearing lifejacket Identifying a lifejacket fit for me	No	No	Yes	No	Yes	Yes	Yes	Not seen	Less than a week ago	Yes	Always/every trip	Yes	Yes	NA	Instruct them	NA	NA	No	NA	NA	NA	NA	Agree	Disagree	Agree	Agree	Agree	Disagree	Agree	Disagree	Disagree	Daily
Kikuube	Kyehoro	39	30 to 39	Male	Alur	NA	Catholic	NA	Primary	Married	Transporter	More than 12 months	Owner	NA	101,000 to 200,000	Yes	Proper lifejacket wear practices Benefits of wearing lifejacket	No	Yes	No	No	Yes	Yes	Yes	Not seen	Yesterday	Yes	Always/every trip	Yes	Yes	NA	Instruct them	NA	NA	No	NA	NA	NA	NA	Agree	Disagree	Agree	Disagree	Agree	Disagree	Agree	Disagree	Disagree	Infrequently (once a week)
Kikuube	Kyehoro	18	Less than 20	Male	Alur	NA	Catholic	NA	Primary	Married	Fisherman	More than 12 months	Renting	NA	50,000 to 100,000	No	NA	NA	NA	NA	NA	NA	Yes	No	NA	Today	No	Never	No	No	Very likely	Other, specify	Nothing	None	No	NA	NA	NA	NA	Agree	Disagree	Agree	Disagree	Agree	Disagree	Agree	Disagree	Disagree	Daily
Kikuube	Kyehoro	28	20 to 29	Male	Alur	NA	Catholic	NA	Primary	Married	Fisherman	More than 12 months	Renting	NA	101,000 to 200,000	No	NA	NA	NA	NA	NA	NA	Yes	No	NA	Today	No	Never	No	No	Very likely	Other, specify	Nothing	None	No	NA	NA	NA	NA	Agree	Disagree	Agree	Disagree	Agree	Disagree	Agree	Disagree	Disagree	Few days in a week
Kikuube	Kyehoro	29	20 to 29	Male	Alur	NA	Catholic	NA	Primary	Married	Fisherman	More than 12 months	Renting	NA	50,000 to 100,000	No	NA	NA	NA	NA	NA	NA	No	Yes	Not seen	More than a week ago	Yes	Always/every trip	Yes	Yes	NA	Instruct them	NA	NA	No	NA	NA	NA	NA	Agree	Disagree	Agree	Agree	Agree	Disagree	Agree	Disagree	Disagree	Few days in a week
Kikuube	Kyehoro	22	20 to 29	Male	Alur	NA	Anglican	NA	Primary	Married	Transporter	More than 12 months	Owner	NA	50,000 to 100,000	No	NA	NA	NA	NA	NA	NA	Yes	Yes	Not seen	More than a week ago	Yes	Always/every trip	Yes	Yes	NA	Instruct them	NA	NA	No	NA	NA	NA	NA	Agree	Disagree	Agree	Agree	Agree	Disagree	Agree	Disagree	Disagree	Infrequently (once a week)
Kikuube	Kyehoro	24	20 to 29	Male	Alur	NA	Catholic	NA	None	Single	Fisherman	More than 12 months	Renting	NA	50,000 to 100,000	No	NA	NA	NA	NA	NA	NA	Yes	Yes	Not seen	Today	Yes	Always/every trip	Yes	Yes	NA	Instruct them	NA	Knowledge on importance of life jackets	No	NA	NA	NA	NA	Agree	Disagree	Agree	Disagree	Agree	Disagree	Agree	Disagree	Disagree	Daily
Kikuube	Kyehoro	25	20 to 29	Male	Alur	NA	Catholic	NA	Secondary or higher	Married	Fisherman	More than 12 months	Renting	NA	50,000 to 100,000	No	NA	NA	NA	NA	NA	NA	Yes	Yes	Not seen	Yesterday	Yes	Always/every trip	Yes	Yes	NA	Instruct them	NA	Knowledge on importance of life jackets	No	NA	NA	NA	NA	Agree	Agree	Agree	Agree	Agree	Agree	Disagree	Disagree	Disagree	Daily
Kikuube	Kyehoro	22	20 to 29	Male	Alur	NA	Catholic	NA	Primary	Single	Fisherman	More than 12 months	Renting	NA	101,000 to 200,000	No	NA	NA	NA	NA	NA	NA	No	Yes	Not seen	Less than a week ago	Yes	Always/every trip	Yes	Yes	NA	Instruct them	NA	Knowledge on importance of life jackets	No	NA	NA	NA	NA	Agree	Disagree	Agree	Disagree	Agree	Disagree	Agree	Disagree	Disagree	Daily
Kikuube	Kyehoro	24	20 to 29	Male	Alur	NA	Catholic	NA	Secondary or higher	Married	Fisherman	More than 12 months	Owner	NA	50,000 to 100,000	Yes	Proper lifejacket wear practices Benefits of wearing lifejacket	No	Yes	No	No	Yes	Yes	Yes	Not seen	Less than a week ago	Yes	Always/every trip	Yes	Yes	NA	Instruct them	NA	NA	No	NA	NA	NA	NA	Agree	Disagree	Agree	Agree	Agree	Disagree	Disagree	Disagree	Disagree	Few days in a week
Kikuube	Kyehoro	20	20 to 29	Male	Alur	NA	Catholic	NA	Primary	Single	Fisherman	More than 12 months	Owner	NA	50,000 to 100,000	No	NA	NA	NA	NA	NA	NA	Yes	Yes	Not seen	Yesterday	Yes	Always/every trip	Yes	Yes	NA	Instruct them	NA	NA	No	NA	NA	NA	NA	Agree	Disagree	Agree	Agree	Agree	Disagree	Agree	Disagree	Disagree	Daily
Kikuube	Kyehoro	46	40 to 49	Male	Alur	NA	Pentecostal	NA	Primary	Single	Fisherman	More than 12 months	Owner	NA	Less than 50,000	Yes	Proper lifejacket wear practices Benefits of wearing lifejacket	No	Yes	No	No	Yes	Yes	Yes	Not seen	Less than a week ago	Yes	Always/every trip	Yes	Yes	NA	Stop them from boarding	NA	Knowledge on importance of life jackets	Yes	Agree	Disagree	Agree	Agree	Agree	Disagree	Agree	Agree	Agree	Disagree	Disagree	Disagree	Disagree	Few days in a week
Kikuube	Kyehoro	39	30 to 39	Male	Other	Lugbara	Muslim	NA	Primary	Single	Fisherman	More than 12 months	Renting	NA	50,000 to 100,000	Yes	Benefits of wearing lifejacket Proper lifejacket wear practices	No	Yes	No	No	Yes	Yes	Yes	Not seen	Less than a week ago	Yes	Always/every trip	Yes	Yes	NA	Instruct them	NA	NA	No	NA	NA	NA	NA	Agree	Disagree	Agree	Agree	Agree	Disagree	Disagree	Disagree	Disagree	Few days in a week
Kikuube	Kyehoro	48	40 to 49	Male	Alur	NA	Catholic	NA	Primary	Married	Fisherman	More than 12 months	Renting	NA	101,000 to 200,000	No	NA	NA	NA	NA	NA	NA	Yes	Yes	Not seen	Yesterday	Yes	Always/every trip	Yes	Yes	NA	Stop them from boarding	NA	NA	No	NA	NA	NA	NA	Agree	Agree	Agree	Agree	Agree	Disagree	Agree	Disagree	Disagree	Few days in a week
Kikuube	Kyehoro	46	40 to 49	Male	Alur	NA	Muslim	NA	None	Married	Fisherman	More than 12 months	Renting	NA	50,000 to 100,000	No	NA	NA	NA	NA	NA	NA	Yes	Yes	Not seen	More than a week ago	Yes	Always/every trip	Yes	Yes	NA	Instruct them	NA	NA	Yes	Agree	Agree	Agree	Agree	Agree	Agree	Agree	Agree	Agree	Disagree	Agree	Agree	Disagree	Few days in a week
Kikuube	Kyehoro	23	20 to 29	Male	Alur	NA	Other	NA	Secondary or higher	Married	Fisherman	More than 12 months	Renting	NA	50,000 to 100,000	Yes	Reminder to wear lifejacket Benefits of wearing lifejacket Proper lifejacket wear practices Consequences of not wearing lifejacket	Yes	Yes	No	Yes	Yes	Yes	Yes	Not seen	Yesterday	Yes	Always/every trip	Yes	Yes	NA	Instruct them	NA	NA	Yes	Agree	Agree	Agree	Agree	Agree	Agree	Agree	Agree	Agree	Disagree	Disagree	Disagree	Disagree	Daily
Kikuube	Kyehoro	28	20 to 29	Male	Alur	NA	Catholic	NA	Primary	Single	Fisherman	More than 12 months	Renting	NA	Less than 50,000	Yes	Reminder to wear lifejacket Benefits of wearing lifejacket Consequences of not wearing lifejacket Proper lifejacket wear practices	Yes	Yes	No	Yes	Yes	Yes	No	NA	Today	No	Sometimes	No	No	Likely	Other, specify	Nothing	NA	No	NA	NA	NA	NA	Agree	Agree	Agree	Agree	Agree	Disagree	Agree	Agree	Disagree	Daily
Kikuube	Kyehoro	30	30 to 39	Male	Alur	NA	Muslim	NA	Primary	Married	Fisherman	More than 12 months	Renting	NA	101,000 to 200,000	No	NA	NA	NA	NA	NA	NA	Yes	No	NA	Yesterday	No	Sometimes	No	No	Likely	Other, specify	Nothing	NA	No	NA	NA	NA	NA	Agree	Agree	Agree	Agree	Agree	Disagree	Agree	Agree	Disagree	Daily
Kikuube	Kyehoro	37	30 to 39	Male	Alur	NA	Catholic	NA	Primary	Single	Fisherman	More than 12 months	Renting	NA	50,000 to 100,000	Yes	Reminder to wear lifejacket Benefits of wearing lifejacket Proper lifejacket wear practices Consequences of not wearing lifejacket	Yes	Yes	No	Yes	Yes	Yes	Yes	Seen	Less than a week ago	Yes	Always/every trip	Yes	Yes	NA	Instruct them	NA	NA	Yes	Agree	Agree	Agree	Agree	Agree	Agree	Agree	Agree	Agree	Disagree	Agree	Agree	Disagree	Few days in a week
Kikuube	Kyehoro	31	30 to 39	Male	Mugungu	NA	Anglican	NA	Secondary or higher	Married	Fisherman	More than 12 months	Renting	NA	50,000 to 100,000	Yes	Reminder to wear lifejacket Benefits of wearing lifejacket Proper lifejacket wear practices Consequences of not wearing lifejacket	Yes	Yes	No	Yes	Yes	Yes	Yes	Not seen	Today	Yes	Always/every trip	Yes	Yes	NA	Instruct them	NA	NA	Yes	Agree	Agree	Agree	Agree	Agree	Agree	Agree	Agree	Agree	Disagree	Agree	Agree	Disagree	Daily
Kikuube	Kyehoro	50	50 and above	Male	Alur	NA	Catholic	NA	Primary	Single	Fisherman	More than 12 months	Renting	NA	50,000 to 100,000	No	NA	NA	NA	NA	NA	NA	Yes	No	NA	More than a week ago	No	Sometimes	No	No	Likely	Other, specify	Nothing	NA	No	NA	NA	NA	NA	Agree	Disagree	Disagree	Agree	Agree	Disagree	Agree	Agree	Disagree	Few days in a week
Kikuube	Kyehoro	54	50 and above	Male	Alur	NA	Catholic	NA	Primary	Single	Fisherman	More than 12 months	Renting	NA	50,000 to 100,000	No	NA	NA	NA	NA	NA	NA	Yes	No	NA	More than a week ago	No	Sometimes	No	No	Likely	Other, specify	Nothing	NA	Yes	Agree	Agree	Agree	Agree	Agree	Agree	Agree	Agree	Agree	Disagree	Agree	Agree	Disagree	Few days in a week
Kikuube	Kyehoro	22	20 to 29	Male	Alur	NA	Catholic	NA	Primary	Single	Fisherman	More than 12 months	Renting	NA	50,000 to 100,000	No	NA	NA	NA	NA	NA	NA	Yes	No	NA	Less than a week ago	No	Never	No	No	Likely	Other, specify	Nothing	NA	Yes	Agree	Agree	Agree	Agree	Agree	Agree	Agree	Agree	Agree	Disagree	Agree	Disagree	Disagree	Daily
Kikuube	Kyehoro	32	30 to 39	Male	Alur	NA	Anglican	NA	Primary	Married	Fisherman	More than 12 months	Owner	NA	50,000 to 100,000	No	NA	NA	NA	NA	NA	NA	Yes	No	NA	Today	No	Sometimes	No	No	Likely	Other, specify	Nothing	NA	No	NA	NA	NA	NA	Disagree	Disagree	Agree	Disagree	Agree	Disagree	Agree	Agree	Disagree	Daily
Kikuube	Kyehoro	26	20 to 29	Male	Alur	NA	Catholic	NA	Primary	Married	Fisherman	More than 12 months	Renting	NA	50,000 to 100,000	No	NA	NA	NA	NA	NA	NA	Yes	Yes	Not seen	More than a week ago	Yes	Always/every trip	Yes	Yes	NA	Instruct them	NA	NA	Yes	Agree	Agree	Agree	Agree	Agree	Agree	Agree	Agree	Disagree	Disagree	Agree	Agree	Disagree	Daily
Kikuube	Kyehoro	43	40 to 49	Male	Alur	NA	Anglican	NA	None	Single	Fisherman	More than 12 months	Renting	NA	50,000 to 100,000	No	NA	NA	NA	NA	NA	NA	Yes	Yes	Not seen	Today	Yes	Always/every trip	Yes	Yes	NA	Instruct them	NA	NA	Yes	Agree	Disagree	Agree	Agree	Agree	Disagree	Agree	Agree	Agree	Disagree	Agree	Agree	Disagree	Daily
Kikuube	Kyehoro	42	40 to 49	Male	Alur	NA	Other	ANY TIME MESSAGE	Primary	Married	Fisherman	More than 12 months	Owner	NA	50,000 to 100,000	No	NA	NA	NA	NA	NA	NA	Yes	No	NA	Less than a week ago	No	Sometimes	No	No	Likely	Other, specify	Nothing	NA	Yes	Agree	Agree	Agree	Agree	Disagree	Agree	Agree	Agree	Agree	Disagree	Agree	Agree	Disagree	Few days in a week
Kikuube	Kyehoro	25	20 to 29	Male	Mugungu	NA	Catholic	NA	Secondary or higher	Married	Fisherman	More than 12 months	Owner	NA	50,000 to 100,000	No	NA	NA	NA	NA	NA	NA	Yes	Yes	Not seen	More than a week ago	Yes	Always/every trip	Yes	Yes	NA	Instruct them	NA	NA	Yes	Agree	Agree	Agree	Agree	Agree	Agree	Agree	Agree	Agree	Disagree	Agree	Agree	Disagree	Infrequently (once a week)
Kikuube	Kyehoro	23	20 to 29	Male	Munyoro/Mutooro	NA	Muslim	NA	Secondary or higher	Single	Fisherman	Atmost 12 months	Renting	NA	50,000 to 100,000	Yes	Reminder to wear lifejacket Benefits of wearing lifejacket Consequences of not wearing lifejacket Proper lifejacket wear practices	Yes	Yes	No	Yes	Yes	Yes	No	NA	Less than a week ago	No	Sometimes	No	No	Likely	Other, specify	Nothing	NA	No	NA	NA	NA	NA	Disagree	Disagree	Agree	Agree	Agree	Disagree	Agree	Agree	Disagree	Few days in a week
Kikuube	Kyehoro	24	20 to 29	Male	Munyoro/Mutooro	NA	Anglican	NA	Secondary or higher	Single	Fisherman	More than 12 months	Renting	NA	Less than 50,000	Yes	Reminder to wear lifejacket Benefits of wearing lifejacket Proper lifejacket wear practices Consequences of not wearing lifejacket	Yes	Yes	No	Yes	Yes	Yes	Yes	Not seen	Today	Yes	Always/every trip	Yes	Yes	NA	Instruct them	NA	NA	Yes	Agree	Agree	Agree	Agree	Agree	Agree	Agree	Agree	Agree	Agree	Agree	Agree	Disagree	Daily
Kikuube	Kyehoro	35	30 to 39	Male	Other	LANGO	Catholic	NA	Secondary or higher	Married	Fisherman	More than 12 months	Renting	NA	50,000 to 100,000	Yes	Reminder to wear lifejacket Consequences of not wearing lifejacket Benefits of wearing lifejacket Proper lifejacket wear practices	Yes	Yes	No	Yes	Yes	Yes	Yes	Not seen	Today	Yes	Always/every trip	Yes	Yes	NA	Instruct them	NA	NA	Yes	Agree	Agree	Agree	Agree	Agree	Agree	Agree	Agree	Agree	Disagree	Agree	Agree	Disagree	Daily
Kikuube	Kyehoro	28	20 to 29	Male	Munyoro/Mutooro	NA	Catholic	NA	Secondary or higher	Single	Fisherman	More than 12 months	Owner	NA	50,000 to 100,000	Yes	Reminder to wear lifejacket Consequences of not wearing lifejacket Proper lifejacket wear practices	Yes	Yes	No	Yes	No	Yes	No	NA	Today	No	Sometimes	No	No	Likely	Other, specify	Nothing	NA	No	NA	NA	NA	NA	Agree	Agree	Agree	Agree	Agree	Disagree	Agree	Agree	Disagree	Daily
Kikuube	Kyehoro	54	50 and above	Male	Alur	NA	Other	NA	Primary	Married	Fisherman	More than 12 months	Owner	NA	50,000 to 100,000	No	NA	NA	NA	NA	NA	NA	Yes	Yes	Not seen	Today	No	Most of the time	No	Yes	NA	Other, specify	Doesn't	NA	No	NA	NA	NA	NA	Agree	Disagree	Agree	Agree	Agree	Disagree	Agree	Disagree	Agree	Few days in a week
Kikuube	Kyehoro	32	30 to 39	Male	Alur	NA	Catholic	NA	Primary	Married	Fisherman	More than 12 months	Owner	NA	50,000 to 100,000	Yes	Reminder to wear lifejacket Benefits of wearing lifejacket Proper lifejacket wear practices Consequences of not wearing lifejacket	Yes	Yes	No	Yes	Yes	No	Yes	Not seen	Today	Yes	Always/every trip	Yes	Yes	NA	Other, specify	Doesn't	NA	No	NA	NA	NA	NA	Agree	Agree	Agree	Agree	Agree	Disagree	Disagree	Disagree	Agree	Daily
Kikuube	Kyehoro	43	40 to 49	Male	Alur	NA	Catholic	NA	Secondary or higher	Married	Fisherman	More than 12 months	Renting	NA	Less than 50,000	Yes	Benefits of wearing lifejacket Reminder to wear lifejacket	Yes	No	No	No	Yes	Yes	Yes	Not seen	Yesterday	No	Never	No	No	Unlikely	Instruct them	NA	None	No	NA	NA	NA	NA	Disagree	Disagree	Agree	Agree	Agree	Disagree	Agree	Disagree	Agree	Daily
Kikuube	Kyehoro	48	40 to 49	Male	Alur	NA	Muslim	NA	Primary	Married	Fisherman	More than 12 months	Renting	NA	50,000 to 100,000	Yes	Reminder to wear lifejacket Benefits of wearing lifejacket Consequences of not wearing lifejacket	Yes	No	No	Yes	Yes	No	Yes	Not seen	Yesterday	Yes	Most of the time	No	Yes	NA	Stop them from boarding	NA	NA	No	NA	NA	NA	NA	Agree	Disagree	Agree	Agree	Agree	Disagree	Agree	Disagree	Agree	Daily
Kikuube	Kyehoro	38	30 to 39	Male	Alur	NA	Catholic	NA	Primary	Married	Fisherman	More than 12 months	Renting	NA	50,000 to 100,000	Yes	Reminder to wear lifejacket Benefits of wearing lifejacket Proper lifejacket wear practices	Yes	Yes	No	No	Yes	Yes	Yes	Not seen	Today	Yes	Always/every trip	Yes	Yes	NA	Other, specify	Doesn't	NA	No	NA	NA	NA	NA	Agree	Agree	Agree	Agree	Agree	Disagree	Agree	Disagree	Agree	Daily
Kikuube	Kyehoro	46	40 to 49	Male	Alur	NA	Catholic	NA	Primary	Single	Fisherman	More than 12 months	Owner	NA	Less than 50,000	Yes	Reminder to wear lifejacket Benefits of wearing lifejacket	Yes	No	No	No	Yes	No	Yes	Not seen	Less than a week ago	Yes	Most of the time	No	Yes	NA	Other, specify	Doesn't	NA	No	NA	NA	NA	NA	Agree	Agree	Agree	Agree	Agree	Disagree	Agree	Disagree	Agree	Daily
Kikuube	Kyehoro	27	20 to 29	Male	Alur	NA	Anglican	NA	Secondary or higher	Married	Fisherman	More than 12 months	Renting	NA	Less than 50,000	Yes	Reminder to wear lifejacket Benefits of wearing lifejacket Consequences of not wearing lifejacket Proper lifejacket wear practices	Yes	Yes	No	Yes	Yes	Yes	No	NA	Yesterday	No	Never	No	No	Likely	Other, specify	Doesn't	Boss	No	NA	NA	NA	NA	Agree	Disagree	Agree	Agree	Agree	Disagree	Agree	Disagree	Agree	Daily
Kikuube	Kyehoro	38	30 to 39	Male	Alur	NA	Catholic	NA	Secondary or higher	Married	Fisherman	More than 12 months	Renting	NA	50,000 to 100,000	No	NA	NA	NA	NA	NA	NA	No	No	NA	Yesterday	No	Never	No	No	Unlikely	Other, specify	None	None	No	NA	NA	NA	NA	Disagree	Disagree	Agree	Agree	Agree	Agree	Agree	Disagree	Agree	Daily
Kikuube	Kyehoro	19	Less than 20	Male	Alur	NA	Catholic	NA	Primary	Single	Fisherman	More than 12 months	Renting	NA	201,000 to 300,000	No	NA	NA	NA	NA	NA	NA	Yes	Yes	Not seen	Less than a week ago	Yes	Most of the time	No	Yes	NA	Other, specify	Doesn't	None	No	NA	NA	NA	NA	Agree	Agree	Agree	Agree	Agree	Disagree	Agree	Disagree	Agree	Daily
Kikuube	Kyehoro	27	20 to 29	Male	Alur	NA	Catholic	NA	Secondary or higher	Married	Fisherman	More than 12 months	Renting	NA	50,000 to 100,000	No	NA	NA	NA	NA	NA	NA	Yes	Yes	Not seen	Yesterday	Yes	Sometimes	No	Yes	NA	Other, specify	Doesn't	NA	No	NA	NA	NA	NA	Agree	Disagree	Agree	Agree	Agree	Disagree	Agree	Disagree	Agree	Daily
Kikuube	Kyehoro	19	Less than 20	Male	Alur	NA	Pentecostal	NA	Primary	Single	Fisherman	More than 12 months	Renting	NA	50,000 to 100,000	No	NA	NA	NA	NA	NA	NA	Yes	Yes	Not seen	Today	Yes	Always/every trip	Yes	Yes	NA	Other, specify	Doesn't	NA	No	NA	NA	NA	NA	Agree	Disagree	Agree	Agree	Agree	Disagree	Agree	Disagree	Agree	Daily
Kikuube	Kyehoro	18	Less than 20	Male	Alur	NA	Anglican	NA	Primary	Single	Fisherman	More than 12 months	Owner	NA	50,000 to 100,000	No	NA	NA	NA	NA	NA	NA	No	Yes	Not seen	Yesterday	Yes	Most of the time	No	Yes	NA	Other, specify	Doesn't	NA	No	NA	NA	NA	NA	Agree	Disagree	Agree	Agree	Agree	Disagree	Agree	Disagree	Agree	Daily
Kikuube	Kyehoro	32	30 to 39	Male	Alur	NA	Catholic	NA	Primary	Married	Fisherman	More than 12 months	Owner	NA	101,000 to 200,000	Yes	Reminder to wear lifejacket Benefits of wearing lifejacket Consequences of not wearing lifejacket Proper lifejacket wear practices	Yes	Yes	No	Yes	Yes	No	Yes	Not seen	Today	Yes	Always/every trip	Yes	Yes	NA	Stop them from boarding	NA	NA	No	NA	NA	NA	NA	Agree	Disagree	Agree	Agree	Agree	Disagree	Agree	Disagree	Agree	Daily
Kikuube	Kyehoro	43	40 to 49	Male	Alur	NA	Catholic	NA	Secondary or higher	Married	Fisherman	More than 12 months	Owner	NA	Less than 50,000	No	NA	NA	NA	NA	NA	NA	Yes	No	NA	More than a week ago	No	Never	No	No	Likely	Other, specify	Doesn't	Training by tullow oil	No	NA	NA	NA	NA	Agree	Agree	Agree	Disagree	Agree	Disagree	Disagree	Disagree	Agree	Daily
Kikuube	Kyehoro	34	30 to 39	Male	Alur	NA	Muslim	NA	Primary	Married	Fisherman	More than 12 months	Owner	NA	101,000 to 200,000	Yes	Reminder to wear lifejacket Benefits of wearing lifejacket Consequences of not wearing lifejacket Proper lifejacket wear practices	Yes	Yes	No	Yes	Yes	No	No	NA	Today	No	Never	No	No	Very likely	Other, specify	Doesn't	NA	No	NA	NA	NA	NA	Agree	Disagree	Agree	Disagree	Agree	Disagree	Disagree	Disagree	Agree	Daily
Kikuube	Kyehoro	41	40 to 49	Male	Alur	NA	Anglican	NA	Primary	Married	Fisherman	More than 12 months	Owner	NA	50,000 to 100,000	Yes	Reminder to wear lifejacket Benefits of wearing lifejacket Proper lifejacket wear practices Consequences of not wearing lifejacket	Yes	Yes	No	Yes	Yes	Yes	Yes	Not seen	Today	Yes	Always/every trip	Yes	Yes	NA	Stop them from boarding	NA	NA	No	NA	NA	NA	NA	Agree	Agree	Agree	Agree	Agree	Disagree	Agree	Disagree	Agree	Daily
Kikuube	Kyehoro	31	30 to 39	Male	Alur	NA	Anglican	NA	Primary	Married	Fisherman	More than 12 months	Owner	NA	101,000 to 200,000	No	NA	NA	NA	NA	NA	NA	Yes	No	NA	Today	No	Never	No	No	Very likely	Other, specify	Doesn't	None	No	NA	NA	NA	NA	Agree	Agree	Agree	Agree	Agree	Disagree	Agree	Disagree	Agree	Daily
Kikuube	Kyehoro	25	20 to 29	Male	Alur	NA	Pentecostal	NA	Primary	Single	Fisherman	More than 12 months	Owner	NA	Less than 50,000	Yes	Benefits of wearing lifejacket Reminder to wear lifejacket Consequences of not wearing lifejacket	Yes	No	No	Yes	Yes	Yes	Yes	Not seen	Today	Yes	Always/every trip	Yes	Yes	NA	Other, specify	Doesn't	NA	No	NA	NA	NA	NA	Agree	Disagree	Agree	Agree	Agree	Disagree	Agree	Disagree	Agree	Daily
Kikuube	Kyehoro	27	20 to 29	Male	Alur	NA	Pentecostal	NA	Primary	Married	Fisherman	More than 12 months	Renting	NA	50,000 to 100,000	Yes	Reminder to wear lifejacket Proper lifejacket wear practices Consequences of not wearing lifejacket Benefits of wearing lifejacket	Yes	Yes	No	Yes	Yes	Yes	Yes	Not seen	More than a week ago	Yes	Always/every trip	Yes	Yes	NA	Instruct them	NA	Training from Swimsafe	No	NA	NA	NA	NA	Agree	Disagree	Agree	Agree	Agree	Disagree	Agree	Disagree	Agree	Daily
Kikuube	Kyehoro	31	30 to 39	Male	Alur	NA	Muslim	NA	Secondary or higher	Married	Fisherman	More than 12 months	Renting	NA	50,000 to 100,000	No	NA	NA	NA	NA	NA	NA	Yes	No	NA	More than a week ago	No	Never	No	No	Likely	Other, specify	Doesn't	Doesn't	No	NA	NA	NA	NA	Agree	Disagree	Agree	Agree	Agree	Disagree	Agree	Disagree	Agree	Daily
Kikuube	Kyehoro	24	20 to 29	Male	Alur	NA	Muslim	NA	Primary	Single	Fisherman	More than 12 months	Renting	NA	Less than 50,000	No	NA	NA	NA	NA	NA	NA	Yes	No	NA	Yesterday	No	Never	No	No	Likely	Other, specify	Doesn't	None	No	NA	NA	NA	NA	Disagree	Disagree	Agree	Agree	Agree	Disagree	Agree	Agree	Agree	Daily
Kikuube	Kyehoro	43	40 to 49	Male	Alur	NA	Catholic	NA	Primary	Married	Fisherman	More than 12 months	Owner	NA	50,000 to 100,000	Yes	Reminder to wear lifejacket	Yes	No	No	No	No	No	Yes	Not seen	More than a week ago	Yes	Always/every trip	Yes	Yes	NA	Other, specify	Doesn't	NA	No	NA	NA	NA	NA	Agree	Agree	Agree	Agree	Agree	Disagree	Disagree	Disagree	Agree	Daily
Kikuube	Kyehoro	36	30 to 39	Male	Alur	NA	Anglican	NA	Primary	Single	Fisherman	More than 12 months	Renting	NA	50,000 to 100,000	No	NA	NA	NA	NA	NA	NA	No	No	NA	Less than a week ago	No	Never	No	No	Very likely	Other, specify	Doesn't	None	No	NA	NA	NA	NA	Agree	Disagree	Agree	Agree	Agree	Disagree	Agree	Disagree	Agree	Few days in a week
Kikuube	Kyehoro	30	30 to 39	Male	Alur	NA	Catholic	NA	Primary	Married	Fisherman	More than 12 months	Renting	NA	50,000 to 100,000	Yes	Reminder to wear lifejacket Consequences of not wearing lifejacket Benefits of wearing lifejacket	Yes	No	No	Yes	Yes	Yes	Yes	Not seen	Today	Yes	Always/every trip	Yes	Yes	NA	Other, specify	Doesn't	NA	No	NA	NA	NA	NA	Agree	Agree	Agree	Agree	Agree	Disagree	Agree	Disagree	Agree	Daily
Kikuube	Kyehoro	20	20 to 29	Male	Alur	NA	Catholic	NA	Primary	Married	Fisherman	More than 12 months	Renting	NA	Less than 50,000	Yes	Reminder to wear lifejacket	Yes	No	No	No	No	Yes	No	NA	More than a week ago	No	Never	No	No	Very likely	Other, specify	Doesn't	None	Yes	Neither agree nor disagree	Neither agree nor disagree	Neither agree nor disagree	Disagree	Agree	Agree	Agree	Agree	Agree	Disagree	Agree	Disagree	Agree	Daily
Kikuube	Kyehoro	27	20 to 29	Male	Alur	NA	Other	Pegan	Primary	Married	Fisherman	More than 12 months	Owner	NA	50,000 to 100,000	Yes	Reminder to wear lifejacket	Yes	No	No	No	No	Yes	No	NA	Today	No	Never	No	No	Very likely	Other, specify	Doesn't	NA	No	NA	NA	NA	NA	Agree	Disagree	Agree	Disagree	Agree	Disagree	Agree	Disagree	Agree	Daily
Hoima	Mbegu	37	30 to 39	Male	Alur	NA	Muslim	NA	Secondary or higher	Married	Fisherman	More than 12 months	Owner	NA	Less than 50,000	Yes	Benefits of wearing lifejacket Proper lifejacket wear practices	No	Yes	No	No	Yes	No	Yes	Not seen	Today	Yes	Always/every trip	Yes	Yes	NA	Instruct them	NA	NA	No	NA	NA	NA	NA	Agree	Disagree	Agree	Disagree	Agree	Disagree	Agree	Disagree	Disagree	Daily
Hoima	Mbegu	38	30 to 39	Male	Alur	NA	Catholic	NA	Primary	Married	Fisherman	More than 12 months	Renting	NA	Less than 50,000	No	NA	NA	NA	NA	NA	NA	No	Yes	Not seen	Today	Yes	Always/every trip	Yes	Yes	NA	Instruct them	NA	NA	No	NA	NA	NA	NA	Agree	Disagree	Agree	Disagree	Agree	Disagree	Agree	Disagree	Disagree	Daily
Hoima	Mbegu	40	40 to 49	Male	Alur	NA	Anglican	NA	Primary	Married	Fisherman	More than 12 months	Owner	NA	Less than 50,000	No	NA	NA	NA	NA	NA	NA	No	Yes	Not seen	Yesterday	No	Sometimes	No	Yes	NA	Stop them from boarding	NA	NA	No	NA	NA	NA	NA	Disagree	Disagree	Agree	Agree	Agree	Disagree	Agree	Disagree	Disagree	Few days in a week
Hoima	Mbegu	18	Less than 20	Male	Alur	NA	Other	Traditionalist	Primary	Single	Fisherman	Atmost 12 months	Renting	Camp	Less than 50,000	No	NA	NA	NA	NA	NA	NA	Yes	Yes	Not seen	Today	Yes	Always/every trip	Yes	Yes	NA	Instruct them	NA	Boat owner	No	NA	NA	NA	NA	Agree	Agree	Agree	Disagree	Agree	Agree	Agree	Disagree	Disagree	Few days in a week
Hoima	Mbegu	42	40 to 49	Male	Alur	NA	Catholic	NA	Primary	Single	Fisherman	More than 12 months	Renting	NA	Less than 50,000	No	NA	NA	NA	NA	NA	NA	No	Yes	Not seen	Yesterday	Yes	Always/every trip	Yes	Yes	NA	Instruct them	NA	NA	No	NA	NA	NA	NA	Agree	Disagree	Agree	Disagree	Agree	Disagree	Disagree	Disagree	Disagree	Daily
Hoima	Mbegu	19	Less than 20	Male	Alur	NA	Muslim	NA	Primary	Single	Fisherman	More than 12 months	Owner	NA	Less than 50,000	No	NA	NA	NA	NA	NA	NA	Yes	Yes	Not seen	Less than a week ago	Yes	Always/every trip	Yes	Yes	NA	Instruct them	NA	NA	Yes	Agree	Disagree	Disagree	Agree	Agree	Disagree	Agree	Agree	Agree	Disagree	Agree	Disagree	Disagree	Few days in a week
Hoima	Mbegu	30	30 to 39	Male	Alur	NA	Catholic	NA	Primary	Married	Fisherman	More than 12 months	Owner	NA	101,000 to 200,000	No	NA	NA	NA	NA	NA	NA	No	Yes	Not seen	More than a week ago	Yes	Always/every trip	Yes	Yes	NA	Instruct them	NA	NA	Yes	Agree	Agree	Agree	Agree	Agree	Disagree	Agree	Disagree	Agree	Disagree	Agree	Disagree	Disagree	Daily
Hoima	Mbegu	28	20 to 29	Male	Alur	NA	Catholic	NA	Secondary or higher	Married	Fisherman	More than 12 months	Renting	NA	101,000 to 200,000	No	NA	NA	NA	NA	NA	NA	Yes	Yes	Not seen	Today	Yes	Always/every trip	Yes	Yes	NA	Instruct them	NA	NA	No	NA	NA	NA	NA	Agree	Disagree	Agree	Agree	Agree	Disagree	Agree	Disagree	Disagree	Daily
Hoima	Mbegu	23	20 to 29	Male	Alur	NA	Catholic	NA	Primary	Single	Fisherman	More than 12 months	Renting	NA	Less than 50,000	No	NA	NA	NA	NA	NA	NA	Yes	No	NA	Less than a week ago	No	Rarely	No	No	Very likely	Other, specify	Nothing	None	Yes	Disagree	Disagree	Disagree	Disagree	Agree	Agree	Agree	Agree	Agree	Disagree	Disagree	Disagree	Disagree	Few days in a week
Hoima	Mbegu	28	20 to 29	Male	Alur	NA	Catholic	NA	Secondary or higher	Married	Fisherman	More than 12 months	Owner	NA	50,000 to 100,000	Yes	Benefits of wearing lifejacket Proper lifejacket wear practices	No	Yes	No	No	Yes	Yes	Yes	Not seen	Less than a week ago	Yes	Always/every trip	Yes	Yes	NA	Stop them from boarding	NA	NA	Yes	Disagree	Agree	Agree	Agree	Agree	Disagree	Agree	Agree	Agree	Disagree	Agree	Disagree	Disagree	Daily
Hoima	Mbegu	30	30 to 39	Male	Alur	NA	Catholic	NA	Primary	Single	Fisherman	More than 12 months	Renting	Camp	Less than 50,000	Yes	Benefits of wearing lifejacket Proper lifejacket wear practices	No	Yes	No	No	Yes	Yes	Yes	Not seen	Today	Yes	Always/every trip	Yes	Yes	NA	Stop them from boarding	NA	NA	No	NA	NA	NA	NA	Agree	Agree	Agree	Agree	Agree	Disagree	Disagree	Disagree	Disagree	Daily
Hoima	Mbegu	23	20 to 29	Male	Mugungu	NA	Muslim	NA	Primary	Married	Fisherman	More than 12 months	Renting	NA	Less than 50,000	No	NA	NA	NA	NA	NA	NA	Yes	Yes	Not seen	Less than a week ago	Yes	Always/every trip	Yes	Yes	NA	Instruct them	NA	Knowledge on importance of life jackets	No	NA	NA	NA	NA	Agree	Disagree	Agree	Disagree	Agree	Disagree	Agree	Disagree	Disagree	Daily
Hoima	Mbegu	26	20 to 29	Male	Alur	NA	Catholic	NA	Primary	Single	Fisherman	More than 12 months	Renting	NA	Less than 50,000	Yes	Reminder to wear lifejacket Benefits of wearing lifejacket	Yes	No	No	No	Yes	Yes	Yes	Not seen	Today	Yes	Always/every trip	Yes	Yes	NA	Instruct them	NA	NA	No	NA	NA	NA	NA	Agree	Disagree	Agree	Agree	Agree	Disagree	Agree	Disagree	Disagree	Daily
Hoima	Mbegu	30	30 to 39	Male	Alur	NA	Muslim	NA	Secondary or higher	Single	Fisherman	More than 12 months	Renting	NA	201,000 to 300,000	No	NA	NA	NA	NA	NA	NA	Yes	Yes	Not seen	Less than a week ago	Yes	Always/every trip	Yes	Yes	NA	Instruct them	NA	NA	No	NA	NA	NA	NA	Agree	Disagree	Agree	Agree	Agree	Disagree	Agree	Disagree	Disagree	Daily
Hoima	Mbegu	28	20 to 29	Male	Alur	NA	Other	None	Secondary or higher	Single	Fisherman	More than 12 months	Renting	NA	50,000 to 100,000	Yes	Benefits of wearing lifejacket Proper lifejacket wear practices	No	Yes	No	No	Yes	Yes	Yes	Not seen	Less than a week ago	Yes	Always/every trip	Yes	Yes	NA	Instruct them	NA	NA	No	NA	NA	NA	NA	Agree	Disagree	Agree	Agree	Agree	Disagree	Agree	Disagree	Disagree	Daily
Hoima	Mbegu	25	20 to 29	Male	Alur	NA	Other	NA	None	Married	Fisherman	More than 12 months	Renting	NA	Less than 50,000	Yes	Benefits of wearing lifejacket Reminder to wear lifejacket	Yes	No	No	No	Yes	Yes	Yes	Not seen	Less than a week ago	Yes	Always/every trip	Yes	Yes	NA	Instruct them	NA	NA	No	NA	NA	NA	NA	Agree	Disagree	Agree	Agree	Agree	Disagree	Agree	Disagree	Disagree	Daily
Hoima	Mbegu	33	30 to 39	Male	Alur	NA	Anglican	NA	Primary	Married	Fisherman	More than 12 months	Renting	NA	50,000 to 100,000	Yes	Benefits of wearing lifejacket Proper lifejacket wear practices Identifying a lifejacket fit for me	No	Yes	Yes	No	Yes	Yes	No	NA	Today	No	Never	No	No	Very likely	Other, specify	Nothing	None	No	NA	NA	NA	NA	Agree	Disagree	Agree	Agree	Agree	Disagree	Agree	Disagree	Disagree	Daily
Hoima	Mbegu	24	20 to 29	Male	Other	Langi	Pentecostal	NA	Primary	Married	Fisherman	More than 12 months	Owner	NA	50,000 to 100,000	No	NA	NA	NA	NA	NA	NA	No	No	NA	Less than a week ago	No	Never	No	No	Very likely	Other, specify	Nothing none	NA	No	NA	NA	NA	NA	Agree	Disagree	Agree	Agree	Agree	Disagree	Agree	Disagree	Disagree	Few days in a week
Hoima	Mbegu	34	30 to 39	Male	Alur	NA	Muslim	NA	Secondary or higher	Married	Fisherman	More than 12 months	Owner	NA	50,000 to 100,000	No	NA	NA	NA	NA	NA	NA	Yes	No	NA	Today	No	Never	No	No	Very likely	Other, specify	Nothing	None	No	NA	NA	NA	NA	Agree	Disagree	Agree	Agree	Agree	Disagree	Agree	Disagree	Disagree	Daily
Hoima	Mbegu	22	20 to 29	Male	Alur	NA	Muslim	NA	Primary	Single	Fisherman	More than 12 months	Renting	NA	201,000 to 300,000	No	NA	NA	NA	NA	NA	NA	Yes	Yes	Not seen	Yesterday	Yes	Sometimes	No	Yes	NA	Instruct them	NA	NA	No	NA	NA	NA	NA	Agree	Disagree	Agree	Disagree	Agree	Disagree	Agree	Disagree	Disagree	Daily
Hoima	Mbegu	34	30 to 39	Male	Alur	NA	Catholic	NA	Primary	Married	Fisherman	More than 12 months	Renting	NA	50,000 to 100,000	No	NA	NA	NA	NA	NA	NA	No	No	NA	Today	Yes	Always/every trip	Yes	Yes	NA	Instruct them	NA	NA	No	NA	NA	NA	NA	Agree	Disagree	Agree	Agree	Agree	Disagree	Agree	Disagree	Disagree	Daily
Hoima	Mbegu	28	20 to 29	Male	Alur	NA	Catholic	NA	Primary	Married	Fisherman	More than 12 months	Owner	NA	50,000 to 100,000	No	NA	NA	NA	NA	NA	NA	Yes	Yes	Not seen	Yesterday	Yes	Always/every trip	Yes	Yes	NA	Instruct them	NA	Influence from boat owner	No	NA	NA	NA	NA	Agree	Disagree	Agree	Agree	Agree	Disagree	Agree	Disagree	Disagree	Daily
Hoima	Mbegu	35	30 to 39	Male	Alur	NA	Catholic	NA	Primary	Single	Fisherman	More than 12 months	Renting	NA	50,000 to 100,000	No	NA	NA	NA	NA	NA	NA	No	Yes	Not seen	More than a week ago	Yes	Always/every trip	Yes	Yes	NA	Other, specify	Nothing	Knowledge on importance of life jacket	No	NA	NA	NA	NA	Agree	Disagree	Agree	Agree	Agree	Disagree	Disagree	Disagree	Disagree	Few days in a week
Hoima	Mbegu	30	30 to 39	Male	Alur	NA	Muslim	NA	Secondary or higher	Married	Fisherman	More than 12 months	Owner	NA	50,000 to 100,000	No	NA	NA	NA	NA	NA	NA	Yes	No	NA	Yesterday	No	Never	No	No	Very likely	Other, specify	Nothing	None	Yes	Agree	Agree	Disagree	Agree	Agree	Disagree	Agree	Disagree	Agree	Disagree	Agree	Disagree	Disagree	Daily
Hoima	Mbegu	25	20 to 29	Male	Alur	NA	Pentecostal	NA	Primary	Single	Fisherman	More than 12 months	Renting	NA	50,000 to 100,000	No	NA	NA	NA	NA	NA	NA	Yes	Yes	Not seen	More than a week ago	Yes	Always/every trip	Yes	Yes	NA	Instruct them	NA	NA	No	NA	NA	NA	NA	Agree	Disagree	Agree	Agree	Agree	Agree	Disagree	Disagree	Disagree	Daily
Hoima	Mbegu	28	20 to 29	Male	Alur	NA	Pentecostal	NA	Primary	Married	Fisherman	More than 12 months	Renting	NA	50,000 to 100,000	No	NA	NA	NA	NA	NA	NA	Yes	Yes	Not seen	Yesterday	No	Sometimes	No	Yes	NA	Instruct them	NA	NA	No	NA	NA	NA	NA	Agree	Disagree	Agree	Agree	Agree	Disagree	Agree	Disagree	Disagree	Few days in a week
Hoima	Mbegu	33	30 to 39	Male	Alur	NA	Pentecostal	NA	Secondary or higher	Married	Fisherman	More than 12 months	Owner	NA	50,000 to 100,000	No	NA	NA	NA	NA	NA	NA	Yes	Yes	Not seen	Today	Yes	Always/every trip	Yes	Yes	NA	Instruct them	NA	Knowledge on importance of life jackets	No	NA	NA	NA	NA	Agree	Disagree	Agree	Disagree	Disagree	Disagree	Agree	Disagree	Disagree	Daily
Hoima	Mbegu	19	Less than 20	Male	Alur	NA	Catholic	NA	Secondary or higher	Married	Fisherman	More than 12 months	Owner	NA	101,000 to 200,000	Yes	Proper lifejacket wear practices Benefits of wearing lifejacket	No	Yes	No	No	Yes	Yes	No	NA	Today	No	Never	No	No	Very likely	Other, specify	Nothing	None	Yes	Agree	Agree	Agree	Agree	Agree	Disagree	Agree	Disagree	Agree	Disagree	Agree	Disagree	Disagree	Daily
Hoima	Mbegu	26	20 to 29	Male	Alur	NA	Anglican	NA	Primary	Married	Fisherman	More than 12 months	Renting	NA	50,000 to 100,000	No	NA	NA	NA	NA	NA	NA	No	No	NA	More than a week ago	No	Never	No	No	Very likely	Other, specify	Nothing	None	No	NA	NA	NA	NA	Agree	Disagree	Agree	Agree	Agree	Disagree	Agree	Disagree	Disagree	Daily
Hoima	Mbegu	22	20 to 29	Male	Alur	NA	Catholic	NA	Primary	Single	Fisherman	More than 12 months	Renting	NA	101,000 to 200,000	Yes	Identifying a lifejacket fit for me Benefits of wearing lifejacket	No	No	Yes	No	Yes	Yes	Yes	Not seen	More than a week ago	Yes	Always/every trip	Yes	Yes	NA	Instruct them	NA	NA	No	NA	NA	NA	NA	Agree	Disagree	Agree	Disagree	Agree	Disagree	Agree	Disagree	Disagree	Few days in a week
Hoima	Mbegu	22	20 to 29	Male	Alur	NA	Pentecostal	NA	Primary	Single	Fisherman	More than 12 months	Renting	NA	50,000 to 100,000	No	NA	NA	NA	NA	NA	NA	Yes	No	NA	Today	No	Never	No	No	Very likely	Other, specify	Nothing	None	No	NA	NA	NA	NA	Agree	Disagree	Agree	Agree	Agree	Disagree	Agree	Disagree	Disagree	Few days in a week
Hoima	Mbegu	22	20 to 29	Male	Alur	NA	Pentecostal	NA	Secondary or higher	Married	Fisherman	More than 12 months	Renting	NA	50,000 to 100,000	Yes	Reminder to wear lifejacket Benefits of wearing lifejacket Proper lifejacket wear practices Consequences of not wearing lifejacket	Yes	Yes	No	Yes	Yes	Yes	Yes	Not seen	Yesterday	Yes	Always/every trip	Yes	Yes	NA	Instruct them	NA	NA	Yes	Agree	Agree	Agree	Agree	Agree	Disagree	Agree	Agree	Agree	Disagree	Agree	Agree	Disagree	Few days in a week
Hoima	Mbegu	32	30 to 39	Male	Alur	NA	Muslim	NA	Primary	Single	Fisherman	More than 12 months	Renting	NA	Less than 50,000	No	NA	NA	NA	NA	NA	NA	Yes	No	NA	Yesterday	No	Sometimes	No	No	Likely	Other, specify	Nothing	NA	Yes	Agree	Disagree	Agree	Agree	Disagree	Disagree	Agree	Agree	Disagree	Disagree	Agree	Agree	Disagree	Daily
Hoima	Mbegu	28	20 to 29	Male	Alur	NA	Other	BORN AGAIN	Secondary or higher	Married	Fisherman	More than 12 months	Renting	NA	50,000 to 100,000	No	NA	NA	NA	NA	NA	NA	Yes	Yes	Not seen	Today	Yes	Always/every trip	Yes	Yes	NA	Instruct them	NA	NA	Yes	Agree	Agree	Agree	Agree	Agree	Agree	Agree	Agree	Agree	Agree	Agree	Agree	Disagree	Daily
Hoima	Mbegu	25	20 to 29	Male	Alur	NA	Muslim	NA	Secondary or higher	Single	Fisherman	More than 12 months	Renting	NA	101,000 to 200,000	No	NA	NA	NA	NA	NA	NA	Yes	Yes	Not seen	Today	Yes	Always/every trip	Yes	Yes	NA	Instruct them	NA	NA	Yes	Agree	Agree	Agree	Agree	Agree	Disagree	Agree	Agree	Agree	Disagree	Agree	Agree	Disagree	Daily
Hoima	Mbegu	33	30 to 39	Male	Alur	NA	Pentecostal	NA	Primary	Married	Fisherman	More than 12 months	Renting	NA	Less than 50,000	No	NA	NA	NA	NA	NA	NA	Yes	No	NA	More than a week ago	No	Sometimes	No	No	Likely	Other, specify	Nothing	NA	No	NA	NA	NA	NA	Agree	Agree	Agree	Agree	Agree	Agree	Agree	Disagree	Disagree	Daily
Hoima	Mbegu	28	20 to 29	Male	Alur	NA	Catholic	NA	Secondary or higher	Married	Fisherman	More than 12 months	Renting	NA	Less than 50,000	No	NA	NA	NA	NA	NA	NA	Yes	No	NA	More than a week ago	No	Sometimes	No	No	Likely	Other, specify	Nothing	NA	Yes	Agree	Agree	Agree	Agree	Agree	Agree	Agree	Agree	Agree	Agree	Agree	Agree	Disagree	Few days in a week
Hoima	Mbegu	20	20 to 29	Male	Alur	NA	Catholic	NA	Primary	Single	Fisherman	More than 12 months	Renting	NA	50,000 to 100,000	No	NA	NA	NA	NA	NA	NA	Yes	Yes	Not seen	More than a week ago	Yes	Always/every trip	Yes	Yes	NA	Instruct them	NA	NA	Yes	Agree	Agree	Agree	Agree	Agree	Agree	Agree	Disagree	Agree	Disagree	Agree	Agree	Disagree	Few days in a week
Hoima	Mbegu	28	20 to 29	Male	Alur	NA	Catholic	NA	Primary	Single	Fisherman	More than 12 months	Renting	NA	50,000 to 100,000	No	NA	NA	NA	NA	NA	NA	Yes	Yes	Not seen	Less than a week ago	Yes	Always/every trip	Yes	Yes	NA	Instruct them	NA	NA	Yes	Agree	Agree	Agree	Agree	Agree	Disagree	Agree	Agree	Agree	Disagree	Disagree	Agree	Disagree	Few days in a week
Hoima	Mbegu	30	30 to 39	Male	Alur	NA	Pentecostal	NA	Secondary or higher	Married	Fisherman	More than 12 months	Renting	NA	Less than 50,000	No	NA	NA	NA	NA	NA	NA	Yes	Yes	Not seen	Today	Yes	Most of the time	No	Yes	NA	Other, specify	Doesn't	NA	No	NA	NA	NA	NA	Agree	Agree	Agree	Disagree	Agree	Disagree	Agree	Disagree	Agree	Daily
Hoima	Mbegu	30	30 to 39	Male	Alur	NA	Catholic	NA	Primary	Married	Fisherman	More than 12 months	Renting	NA	Less than 50,000	Yes	Reminder to wear lifejacket	Yes	No	No	No	No	Yes	Yes	Not seen	Today	Yes	Always/every trip	Yes	Yes	NA	Stop them from boarding	NA	NA	No	NA	NA	NA	NA	Agree	Disagree	Disagree	Agree	Agree	Disagree	Agree	Disagree	Agree	Daily
Hoima	Mbegu	29	20 to 29	Male	Alur	NA	Anglican	NA	Primary	Married	Fisherman	More than 12 months	Owner	NA	201,000 to 300,000	Yes	Benefits of wearing lifejacket Reminder to wear lifejacket	Yes	No	No	No	Yes	No	Yes	Not seen	Yesterday	Yes	Always/every trip	Yes	Yes	NA	Stop them from boarding	NA	NA	No	NA	NA	NA	NA	Agree	Disagree	Agree	Agree	Agree	Disagree	Agree	Disagree	Agree	Daily
Hoima	Mbegu	22	20 to 29	Male	Alur	NA	Catholic	NA	Primary	Single	Fisherman	More than 12 months	Renting	NA	Less than 50,000	No	NA	NA	NA	NA	NA	NA	Yes	Yes	Not seen	Today	Yes	Always/every trip	Yes	Yes	NA	Other, specify	Doesn't	NA	No	NA	NA	NA	NA	Agree	Agree	Agree	Agree	Agree	Disagree	Disagree	Disagree	Agree	Daily
Hoima	Mbegu	28	20 to 29	Male	Alur	NA	Anglican	NA	Primary	Married	Fisherman	More than 12 months	Renting	NA	Less than 50,000	No	NA	NA	NA	NA	NA	NA	No	No	NA	Less than a week ago	No	Never	No	No	Likely	Other, specify	Doesn't	None	No	NA	NA	NA	NA	Agree	Disagree	Agree	Agree	Agree	Disagree	Agree	Disagree	Agree	Daily
Hoima	Mbegu	35	30 to 39	Male	Alur	NA	Pentecostal	NA	Primary	Married	Fisherman	More than 12 months	Renting	NA	Less than 50,000	Yes	Reminder to wear lifejacket Benefits of wearing lifejacket Proper lifejacket wear practices	Yes	Yes	No	No	Yes	No	Yes	Not seen	Today	No	Rarely	No	Yes	NA	Other, specify	Doesn't	NA	No	NA	NA	NA	NA	Agree	Disagree	Agree	Agree	Agree	Disagree	Disagree	Disagree	Agree	Daily
Hoima	Mbegu	30	30 to 39	Male	Alur	NA	Muslim	NA	Primary	Married	Fisherman	More than 12 months	Renting	NA	101,000 to 200,000	Yes	Benefits of wearing lifejacket Consequences of not wearing lifejacket	No	No	No	Yes	Yes	Yes	Yes	Not seen	Today	Yes	Always/every trip	Yes	Yes	NA	Other, specify	Doesn't	NA	No	NA	NA	NA	NA	Agree	Agree	Agree	Agree	Agree	Disagree	Disagree	Disagree	Agree	Daily
Hoima	Mbegu	25	20 to 29	Male	Alur	NA	Muslim	NA	Secondary or higher	Married	Fisherman	More than 12 months	Renting	NA	50,000 to 100,000	Yes	Reminder to wear lifejacket Benefits of wearing lifejacket Proper lifejacket wear practices Consequences of not wearing lifejacket	Yes	Yes	No	Yes	Yes	Yes	Yes	Not seen	Yesterday	Yes	Always/every trip	Yes	Yes	NA	Other, specify	Doesn't	NA	Yes	Neither agree nor disagree	Disagree	Disagree	Agree	Agree	Disagree	Agree	Agree	Agree	Disagree	Disagree	Disagree	Agree	Daily
Hoima	Mbegu	45	40 to 49	Male	Alur	NA	Anglican	NA	Primary	Married	Fisherman	More than 12 months	Renting	NA	Less than 50,000	Yes	Reminder to wear lifejacket Benefits of wearing lifejacket Proper lifejacket wear practices Consequences of not wearing lifejacket	Yes	Yes	No	Yes	Yes	Yes	Yes	Not seen	Today	No	Never	No	No	Likely	Other, specify	Doesn't	NA	No	NA	NA	NA	NA	Agree	Disagree	Agree	Agree	Agree	Disagree	Agree	Disagree	Agree	Daily
Hoima	Mbegu	19	Less than 20	Male	Alur	NA	Catholic	NA	Primary	Single	Fisherman	More than 12 months	Renting	NA	Less than 50,000	Yes	Reminder to wear lifejacket Proper lifejacket wear practices Consequences of not wearing lifejacket Benefits of wearing lifejacket	Yes	Yes	No	Yes	Yes	No	Yes	Not seen	More than a week ago	Yes	Always/every trip	Yes	Yes	NA	Other, specify	Doesn't	NA	No	NA	NA	NA	NA	Agree	Disagree	Agree	Agree	Agree	Disagree	Agree	Disagree	Agree	Daily
Hoima	Mbegu	28	20 to 29	Male	Alur	NA	Muslim	NA	Primary	Single	Fisherman	More than 12 months	Renting	NA	50,000 to 100,000	Yes	Reminder to wear lifejacket Benefits of wearing lifejacket Consequences of not wearing lifejacket Proper lifejacket wear practices	Yes	Yes	No	Yes	Yes	Yes	Yes	Not seen	Less than a week ago	Yes	Most of the time	No	Yes	NA	Other, specify	Doesn't	NA	No	NA	NA	NA	NA	Agree	Disagree	Agree	Agree	Agree	Disagree	Agree	Disagree	Agree	Daily
Hoima	Mbegu	36	30 to 39	Male	Alur	NA	Catholic	NA	Primary	Married	Transporter	More than 12 months	Owner	NA	101,000 to 200,000	Yes	Reminder to wear lifejacket Proper lifejacket wear practices Benefits of wearing lifejacket Consequences of not wearing lifejacket	Yes	Yes	No	Yes	Yes	No	Yes	Not seen	Less than a week ago	Yes	Always/every trip	Yes	Yes	NA	Instruct them	NA	NA	No	NA	NA	NA	NA	Agree	Disagree	Agree	Disagree	Agree	Disagree	Agree	Disagree	Agree	Infrequently (once a week)
Hoima	Mbegu	38	30 to 39	Male	Alur	NA	Catholic	NA	Primary	Married	Fisherman	More than 12 months	Renting	NA	101,000 to 200,000	No	NA	NA	NA	NA	NA	NA	Yes	Yes	Not seen	Today	Yes	Always/every trip	Yes	Yes	NA	Instruct them	NA	Beach management unit	No	NA	NA	NA	NA	Agree	Disagree	Agree	Agree	Agree	Disagree	Disagree	Disagree	Agree	Daily
Hoima	Mbegu	40	40 to 49	Male	Alur	NA	Catholic	NA	Primary	Married	Fisherman	More than 12 months	Renting	NA	101,000 to 200,000	Yes	Reminder to wear lifejacket Proper lifejacket wear practices Consequences of not wearing lifejacket Benefits of wearing lifejacket	Yes	Yes	No	Yes	Yes	Yes	Yes	Not seen	Less than a week ago	Yes	Always/every trip	Yes	Yes	NA	Instruct them	NA	NA	No	NA	NA	NA	NA	Agree	Agree	Agree	Agree	Agree	Disagree	Agree	Disagree	Agree	Infrequently (once a week)
Hoima	Mbegu	36	30 to 39	Male	Mugungu	NA	Pentecostal	NA	Primary	Married	Fisherman	More than 12 months	Owner	NA	50,000 to 100,000	Yes	Reminder to wear lifejacket	Yes	No	No	No	No	Yes	No	NA	Less than a week ago	No	Never	No	No	Likely	Other, specify	Doesn't	NA	No	NA	NA	NA	NA	Agree	Disagree	Agree	Agree	Agree	Disagree	Agree	Disagree	Agree	Daily
Hoima	Mbegu	28	20 to 29	Male	Alur	NA	Catholic	NA	Primary	Single	Fisherman	More than 12 months	Renting	NA	50,000 to 100,000	Yes	Reminder to wear lifejacket	Yes	No	No	No	No	Yes	Yes	Not seen	More than a week ago	No	Most of the time	No	Yes	NA	Instruct them	NA	NA	No	NA	NA	NA	NA	Agree	Disagree	Agree	Agree	Agree	Disagree	Agree	Disagree	Agree	Daily
Hoima	Mbegu	23	20 to 29	Male	Alur	NA	Catholic	NA	Primary	Single	Fisherman	More than 12 months	Renting	NA	Less than 50,000	No	NA	NA	NA	NA	NA	NA	Yes	Yes	Not seen	Today	Yes	Always/every trip	Yes	Yes	NA	Other, specify	Doesn't	NA	No	NA	NA	NA	NA	Agree	Disagree	Agree	Agree	Agree	Disagree	Agree	Disagree	Agree	Daily
Hoima	Mbegu	25	20 to 29	Male	Alur	NA	Pentecostal	NA	Primary	Married	Fisherman	More than 12 months	Owner	NA	Less than 50,000	Yes	Benefits of wearing lifejacket Consequences of not wearing lifejacket Reminder to wear lifejacket	Yes	No	No	Yes	Yes	No	No	NA	Today	No	Never	No	No	Likely	Instruct them	NA	NA	No	NA	NA	NA	NA	Agree	Disagree	Agree	Agree	Agree	Disagree	Agree	Disagree	Agree	Daily
Hoima	Mbegu	28	20 to 29	Male	Other	Lugbara	Anglican	NA	Primary	Married	Fisherman	More than 12 months	Owner	NA	50,000 to 100,000	No	NA	NA	NA	NA	NA	NA	Yes	No	NA	Yesterday	No	Rarely	No	No	Very likely	Instruct them	NA	Boss	No	NA	NA	NA	NA	Agree	Disagree	Agree	Disagree	Agree	Disagree	Agree	Disagree	Agree	Daily
Hoima	Mbegu	32	30 to 39	Male	Alur	NA	Muslim	NA	Primary	Married	Fisherman	More than 12 months	Owner	NA	101,000 to 200,000	Yes	Reminder to wear lifejacket Benefits of wearing lifejacket Proper lifejacket wear practices	Yes	Yes	No	No	Yes	Yes	Yes	Not seen	More than a week ago	Yes	Always/every trip	Yes	Yes	NA	Instruct them	NA	Tullow oil training	No	NA	NA	NA	NA	Agree	Agree	Agree	Disagree	Agree	Disagree	Disagree	Disagree	Agree	Daily
Hoima	Mbegu	34	30 to 39	Male	Alur	NA	Catholic	NA	Secondary or higher	Married	Fisherman	More than 12 months	Renting	NA	50,000 to 100,000	No	NA	NA	NA	NA	NA	NA	No	No	NA	Today	No	Never	No	No	Very likely	Other, specify	Doesn't	None	No	NA	NA	NA	NA	Agree	Agree	Agree	Agree	Agree	Disagree	Disagree	Disagree	Agree	Daily
Hoima	Mbegu	27	20 to 29	Male	Alur	NA	Catholic	NA	Primary	Married	Fisherman	More than 12 months	Renting	NA	101,000 to 200,000	No	NA	NA	NA	NA	NA	NA	No	No	NA	Less than a week ago	No	Never	No	No	Likely	Other, specify	Doesn't	None	No	NA	NA	NA	NA	Agree	Disagree	Disagree	Disagree	Agree	Disagree	Disagree	Disagree	Agree	Infrequently (once a week)
Hoima	Mbegu	20	20 to 29	Male	Alur	NA	Pentecostal	NA	None	Single	Fisherman	More than 12 months	Owner	NA	Less than 50,000	Yes	Reminder to wear lifejacket Consequences of not wearing lifejacket Benefits of wearing lifejacket Proper lifejacket wear practices	Yes	Yes	No	Yes	Yes	No	No	NA	More than a week ago	No	Never	No	No	Very likely	Other, specify	Doesn't	NA	No	NA	NA	NA	NA	Agree	Disagree	Agree	Disagree	Agree	Disagree	Disagree	Disagree	Agree	Few days in a week
Hoima	Mbegu	26	20 to 29	Male	Alur	NA	Pentecostal	NA	Primary	Married	Fisherman	More than 12 months	Renting	NA	201,000 to 300,000	No	NA	NA	NA	NA	NA	NA	Yes	No	NA	Yesterday	No	Never	No	No	Very likely	Other, specify	Doesn't	NA	No	NA	NA	NA	NA	Agree	Disagree	Agree	Agree	Agree	Disagree	Agree	Disagree	Agree	Daily
Hoima	Mbegu	32	30 to 39	Male	Alur	NA	Anglican	NA	Secondary or higher	Single	Fisherman	More than 12 months	Renting	NA	Less than 50,000	Yes	Benefits of wearing lifejacket Consequences of not wearing lifejacket Reminder to wear lifejacket	Yes	No	No	Yes	Yes	Yes	Yes	Not seen	Today	Yes	Always/every trip	Yes	Yes	NA	Instruct them	NA	NA	No	NA	NA	NA	NA	Agree	Agree	Agree	Agree	Agree	Disagree	Agree	Disagree	Agree	Daily
Hoima	Mbegu	37	30 to 39	Male	Alur	NA	Muslim	NA	Primary	Married	Fisherman	More than 12 months	Owner	NA	101,000 to 200,000	Yes	Reminder to wear lifejacket Benefits of wearing lifejacket	Yes	No	No	No	Yes	Yes	Yes	Not seen	Today	Yes	Always/every trip	Yes	Yes	NA	Stop them from boarding	NA	NA	No	NA	NA	NA	NA	Agree	Disagree	Agree	Disagree	Agree	Disagree	Agree	Disagree	Agree	Daily
Kikuube	Sebagoro	28	20 to 29	Male	Alur	NA	Muslim	NA	Primary	Married	Fisherman	More than 12 months	Owner	NA	Less than 50,000	Yes	Benefits of wearing lifejacket Reminder to wear lifejacket	Yes	No	No	No	Yes	Yes	Yes	Not seen	Today	Yes	Always/every trip	Yes	Yes	NA	Instruct them	NA	NA	No	NA	NA	NA	NA	Agree	Disagree	Agree	Agree	Agree	Disagree	Agree	Disagree	Disagree	Daily
Kikuube	Sebagoro	27	20 to 29	Male	Other	Langi	Catholic	NA	Primary	Married	Fisherman	More than 12 months	Renting	NA	50,000 to 100,000	Yes	Benefits of wearing lifejacket Reminder to wear lifejacket	Yes	No	No	No	Yes	Yes	Yes	Not seen	Less than a week ago	Yes	Always/every trip	Yes	Yes	NA	Instruct them	NA	NA	Yes	Disagree	Disagree	Disagree	Agree	Agree	Disagree	Agree	Agree	Agree	Disagree	Agree	Disagree	Disagree	Daily
Kikuube	Sebagoro	23	20 to 29	Male	Other	Gegere	Catholic	NA	Primary	Married	Fisherman	More than 12 months	Renting	NA	Less than 50,000	No	NA	NA	NA	NA	NA	NA	Yes	Yes	Not seen	Today	Yes	Always/every trip	Yes	Yes	NA	Instruct them	NA	NA	No	NA	NA	NA	NA	Agree	Disagree	Agree	Agree	Agree	Disagree	Agree	Disagree	Disagree	Daily
Kikuube	Sebagoro	25	20 to 29	Male	Mugungu	NA	Anglican	NA	Primary	Married	Fisherman	More than 12 months	Owner	NA	Less than 50,000	Yes	Reminder to wear lifejacket Proper lifejacket wear practices	Yes	Yes	No	No	No	Yes	Yes	Not seen	Yesterday	Yes	Always/every trip	Yes	Yes	NA	Instruct them	NA	NA	Yes	NA	NA	NA	NA	Agree	Disagree	Disagree	Agree	Agree	Disagree	Agree	Disagree	Disagree	Few days in a week
Kikuube	Sebagoro	19	Less than 20	Male	Munyoro/Mutooro	NA	Anglican	NA	Primary	Single	Fisherman	More than 12 months	Renting	NA	50,000 to 100,000	Yes	Reminder to wear lifejacket Proper lifejacket wear practices	Yes	Yes	No	No	No	Yes	Yes	Not seen	Yesterday	Yes	Always/every trip	Yes	Yes	NA	Instruct them	NA	NA	Yes	NA	NA	NA	NA	Agree	Disagree	Agree	Agree	Agree	Disagree	Agree	Disagree	Disagree	Few days in a week
Kikuube	Sebagoro	39	30 to 39	Male	Alur	NA	Muslim	NA	Primary	Married	Fisherman	More than 12 months	Renting	NA	50,000 to 100,000	Yes	Reminder to wear lifejacket Proper lifejacket wear practices	Yes	Yes	No	No	No	Yes	Yes	Not seen	Yesterday	Yes	Always/every trip	Yes	Yes	NA	Instruct them	NA	NA	Yes	NA	NA	NA	NA	Agree	Disagree	Agree	Agree	Disagree	Disagree	Disagree	Disagree	Disagree	Few days in a week
Kikuube	Sebagoro	22	20 to 29	Male	Alur	NA	Catholic	NA	Primary	Married	Fisherman	More than 12 months	Renting	NA	Less than 50,000	Yes	Benefits of wearing lifejacket	No	No	No	No	Yes	Yes	No	NA	Today	No	Rarely	No	No	Neither likely nor unlikely	Other, specify	Nothing	NA	Yes	Neither agree nor disagree	Disagree	Disagree	Agree	Agree	Disagree	Agree	Agree	Agree	Disagree	Agree	Disagree	Disagree	Daily
Kikuube	Sebagoro	37	30 to 39	Male	Alur	NA	Pentecostal	NA	None	Married	Fisherman	More than 12 months	Owner	NA	50,000 to 100,000	No	NA	NA	NA	NA	NA	NA	Yes	No	NA	Less than a week ago	No	Sometimes	No	No	Neither likely nor unlikely	Other, specify	Nothing	None	No	NA	NA	NA	NA	Agree	Disagree	Agree	Agree	Agree	Disagree	Agree	Disagree	Disagree	Infrequently (once a week)
Kikuube	Sebagoro	34	30 to 39	Male	Alur	NA	Catholic	NA	Primary	Married	Fisherman	More than 12 months	Renting	NA	Less than 50,000	Yes	Benefits of wearing lifejacket Reminder to wear lifejacket	Yes	No	No	No	Yes	Yes	Yes	Not seen	Today	Yes	Always/every trip	Yes	Yes	NA	Instruct them	NA	NA	Yes	Disagree	Disagree	Disagree	Agree	Agree	Disagree	Agree	Agree	Agree	Disagree	Agree	Disagree	Disagree	Daily
Kikuube	Sebagoro	32	30 to 39	Male	Other	Gegere	Catholic	NA	None	Married	Fisherman	More than 12 months	Renting	NA	50,000 to 100,000	No	NA	NA	NA	NA	NA	NA	Yes	No	NA	Less than a week ago	No	Rarely	No	No	Neither likely nor unlikely	Other, specify	Nothing	Nothing	No	NA	NA	NA	NA	Agree	Disagree	Agree	Agree	Agree	Disagree	Agree	Disagree	Disagree	Few days in a week
Kikuube	Sebagoro	35	30 to 39	Male	Other	NA	Catholic	NA	Primary	Married	Fisherman	More than 12 months	Renting	NA	50,000 to 100,000	Yes	Reminder to wear lifejacket Benefits of wearing lifejacket Proper lifejacket wear practices Consequences of not wearing lifejacket	Yes	Yes	No	Yes	Yes	Yes	Yes	Not seen	Yesterday	Yes	Always/every trip	Yes	Yes	NA	Instruct them	NA	NA	Yes	Agree	Agree	Agree	Agree	Agree	Agree	Agree	Agree	Agree	Disagree	Agree	Agree	Disagree	Few days in a week
Kikuube	Sebagoro	40	40 to 49	Male	Mugungu	NA	Other	ANY TIME MESSAGE	Primary	Married	Fisherman	More than 12 months	Owner	NA	50,000 to 100,000	Yes	Reminder to wear lifejacket Proper lifejacket wear practices	Yes	Yes	No	No	No	Yes	Yes	Not seen	Yesterday	Yes	Always/every trip	Yes	Yes	NA	Instruct them	NA	NA	Yes	Agree	Agree	Agree	Agree	Agree	Agree	Agree	Agree	Agree	Disagree	Agree	Agree	Disagree	Few days in a week
Kikuube	Sebagoro	32	30 to 39	Male	Other	MUYRWANDA	Catholic	NA	None	Married	Fisherman	More than 12 months	Renting	NA	Less than 50,000	Yes	Reminder to wear lifejacket Proper lifejacket wear practices	Yes	Yes	No	No	No	Yes	Yes	Not seen	Yesterday	Yes	Always/every trip	Yes	Yes	NA	Instruct them	NA	NA	Yes	Agree	Agree	Agree	Agree	Agree	Agree	Agree	Agree	Agree	Disagree	Agree	Agree	Disagree	Infrequently (once a week)
Kikuube	Sebagoro	49	40 to 49	Male	Mugungu	NA	Muslim	NA	Primary	Married	Fisherman	More than 12 months	Owner	NA	50,000 to 100,000	Yes	Reminder to wear lifejacket Benefits of wearing lifejacket Consequences of not wearing lifejacket Identifying a lifejacket fit for me	Yes	No	Yes	Yes	Yes	Yes	Yes	Seen	Today	Yes	Always/every trip	Yes	Yes	NA	Instruct them	NA	NA	Yes	Agree	Agree	Agree	Agree	Agree	Agree	Agree	Disagree	Agree	Agree	Agree	Agree	Disagree	Daily
Kikuube	Sebagoro	36	30 to 39	Male	Mugungu	NA	Catholic	NA	Primary	Single	Fisherman	More than 12 months	Renting	NA	Less than 50,000	Yes	Reminder to wear lifejacket Benefits of wearing lifejacket Proper lifejacket wear practices Consequences of not wearing lifejacket	Yes	Yes	No	Yes	Yes	Yes	Yes	Not seen	Less than a week ago	Yes	Always/every trip	Yes	Yes	NA	Instruct them	NA	NA	Yes	Agree	Agree	Agree	Agree	Agree	Agree	Agree	Agree	Agree	Disagree	Agree	Agree	Disagree	Few days in a week
Kikuube	Sebagoro	52	50 and above	Male	Mugungu	NA	Anglican	NA	Primary	Single	Fisherman	More than 12 months	Renting	NA	Less than 50,000	No	NA	NA	NA	NA	NA	NA	Yes	No	NA	Today	No	Sometimes	No	No	Likely	Other, specify	Nothing	NA	Yes	Agree	Agree	Agree	Agree	Agree	Disagree	Agree	Agree	Agree	Agree	Agree	Agree	Disagree	Daily
Kikuube	Sebagoro	28	20 to 29	Male	Mugungu	NA	Muslim	NA	Secondary or higher	Single	Fisherman	More than 12 months	Renting	NA	50,000 to 100,000	Yes	Reminder to wear lifejacket Benefits of wearing lifejacket Consequences of not wearing lifejacket Proper lifejacket wear practices	Yes	Yes	No	Yes	Yes	Yes	Yes	Not seen	Less than a week ago	No	Always/every trip	Yes	Yes	NA	Instruct them	NA	NA	Yes	Agree	Agree	Agree	Agree	Agree	Agree	Agree	Agree	Agree	Disagree	Agree	Agree	Disagree	Daily
Kikuube	Sebagoro	25	20 to 29	Male	Munyoro/Mutooro	NA	Other	BORN AGAIN	Secondary or higher	Married	Fisherman	More than 12 months	Renting	NA	50,000 to 100,000	No	NA	NA	NA	NA	NA	NA	Yes	No	NA	Today	No	Sometimes	No	No	Likely	Instruct them	NA	NA	Yes	Agree	Agree	Agree	Agree	Agree	Disagree	Agree	Agree	Agree	Disagree	Agree	Agree	Disagree	Daily
Kikuube	Sebagoro	25	20 to 29	Female	Munyoro/Mutooro	NA	Other	NA	Secondary or higher	Married	Fisherman	More than 12 months	Owner	NA	50,000 to 100,000	No	NA	NA	NA	NA	NA	NA	Yes	No	NA	Today	Yes	Always/every trip	Yes	Yes	NA	Instruct them	NA	NA	No	NA	NA	NA	NA	Agree	Disagree	Agree	Agree	Agree	Disagree	Agree	Agree	Disagree	Daily
Kikuube	Sebagoro	27	20 to 29	Male	Other	MUFUMBIA	Catholic	NA	Secondary or higher	Married	Fisherman	More than 12 months	Owner	NA	50,000 to 100,000	Yes	Reminder to wear lifejacket Benefits of wearing lifejacket Consequences of not wearing lifejacket Proper lifejacket wear practices	Yes	Yes	No	Yes	Yes	Yes	Yes	Not seen	Today	Yes	Always/every trip	Yes	Yes	NA	Instruct them	NA	NA	Yes	Agree	Agree	Agree	Agree	Agree	Disagree	Disagree	Disagree	Disagree	Disagree	Agree	Agree	Disagree	Daily
Kikuube	Sebagoro	20	20 to 29	Male	Alur	NA	Muslim	NA	Primary	Married	Fisherman	More than 12 months	Renting	NA	50,000 to 100,000	Yes	Reminder to wear lifejacket Proper lifejacket wear practices	Yes	Yes	No	No	No	Yes	Yes	Not seen	Yesterday	Yes	Always/every trip	Yes	Yes	NA	Instruct them	NA	NA	Yes	Agree	Agree	Agree	Agree	Agree	Disagree	Agree	Agree	Agree	Disagree	Agree	Agree	Disagree	Daily
Kikuube	Sebagoro	29	20 to 29	Male	Alur	NA	Other	BORN AGAIN	Secondary or higher	Single	Fisherman	More than 12 months	Renting	NA	50,000 to 100,000	Yes	Reminder to wear lifejacket Proper lifejacket wear practices	Yes	Yes	No	No	No	Yes	Yes	Not seen	Yesterday	Yes	Always/every trip	Yes	Yes	NA	Instruct them	NA	NA	Yes	Agree	Disagree	Disagree	Agree	Agree	Agree	Agree	Agree	Agree	Disagree	Agree	Disagree	Agree	Daily
Kikuube	Sebagoro	32	30 to 39	Male	Alur	NA	Catholic	NA	Secondary or higher	Married	Fisherman	More than 12 months	Renting	NA	50,000 to 100,000	Yes	Reminder to wear lifejacket Benefits of wearing lifejacket Proper lifejacket wear practices Consequences of not wearing lifejacket	Yes	Yes	No	Yes	Yes	Yes	Yes	Not seen	More than a week ago	Yes	Always/every trip	Yes	Yes	NA	Instruct them	NA	NA	Yes	Agree	Agree	Agree	Agree	Agree	Agree	Agree	Agree	Agree	Disagree	Disagree	Disagree	Disagree	Few days in a week
Kikuube	Sebagoro	60	50 and above	Male	Alur	NA	Anglican	NA	Primary	Married	Fisherman	More than 12 months	Owner	NA	Less than 50,000	Yes	Reminder to wear lifejacket Consequences of not wearing lifejacket Proper lifejacket wear practices	Yes	Yes	No	Yes	No	Yes	No	NA	Today	No	Sometimes	No	No	Likely	Other, specify	Nothing	NA	Yes	Agree	Agree	Agree	Agree	Agree	Agree	Agree	Agree	Disagree	Disagree	Agree	Agree	Disagree	Daily
Kikuube	Sebagoro	48	40 to 49	Male	Alur	NA	Catholic	NA	Primary	Married	Fisherman	More than 12 months	Owner	NA	Less than 50,000	No	NA	NA	NA	NA	NA	NA	Yes	Yes	Not seen	Yesterday	Yes	Always/every trip	Yes	Yes	NA	Stop them from boarding	NA	NA	No	NA	NA	NA	NA	Agree	Disagree	Agree	Agree	Agree	Disagree	Agree	Disagree	Disagree	Daily
Kikuube	Sebagoro	27	20 to 29	Male	Other	NA	Catholic	NA	Primary	Married	Fisherman	More than 12 months	Renting	NA	50,000 to 100,000	Yes	Proper lifejacket wear practices Benefits of wearing lifejacket	No	Yes	No	No	Yes	Yes	Yes	Not seen	Today	Yes	Always/every trip	Yes	Yes	NA	Instruct them	NA	NA	Yes	Agree	Disagree	Disagree	Agree	Agree	Disagree	Agree	Agree	Agree	Disagree	Agree	Disagree	Disagree	Few days in a week
Kikuube	Sebagoro	24	20 to 29	Male	Alur	NA	Muslim	NA	Secondary or higher	Single	Fisherman	More than 12 months	Owner	NA	50,000 to 100,000	Yes	Reminder to wear lifejacket Proper lifejacket wear practices	Yes	Yes	No	No	No	Yes	Yes	Not seen	Yesterday	Yes	Always/every trip	Yes	Yes	NA	Instruct them	NA	NA	Yes	NA	NA	NA	NA	Disagree	Disagree	Agree	Agree	Agree	Disagree	Agree	Agree	Disagree	Daily
Kikuube	Sebagoro	26	20 to 29	Male	Alur	NA	Catholic	NA	Primary	Married	Fisherman	More than 12 months	Renting	NA	201,000 to 300,000	Yes	Reminder to wear lifejacket Proper lifejacket wear practices	Yes	Yes	No	No	No	Yes	Yes	Not seen	Yesterday	Yes	Always/every trip	Yes	Yes	NA	Instruct them	NA	NA	Yes	NA	NA	NA	NA	Agree	Disagree	Agree	Agree	Agree	Disagree	Agree	Disagree	Disagree	Daily
Kikuube	Sebagoro	32	30 to 39	Male	Alur	NA	Catholic	NA	None	Married	Fisherman	More than 12 months	Owner	NA	Less than 50,000	Yes	Reminder to wear lifejacket Proper lifejacket wear practices	Yes	Yes	No	No	No	Yes	Yes	Not seen	Yesterday	Yes	Always/every trip	Yes	Yes	NA	Instruct them	NA	NA	Yes	NA	NA	NA	NA	Agree	Disagree	Agree	Agree	Agree	Disagree	Agree	Disagree	Disagree	Daily
Kikuube	Sebagoro	27	20 to 29	Male	Alur	NA	Muslim	NA	Primary	Married	Fisherman	More than 12 months	Owner	NA	101,000 to 200,000	No	NA	NA	NA	NA	NA	NA	Yes	Yes	Not seen	Yesterday	No	Sometimes	No	Yes	NA	Instruct them	NA	NA	No	NA	NA	NA	NA	Agree	Disagree	Agree	Agree	Agree	Disagree	Agree	Disagree	Disagree	Daily
Kikuube	Sebagoro	36	30 to 39	Male	Alur	NA	Anglican	NA	Primary	Married	Fisherman	More than 12 months	Owner	NA	50,000 to 100,000	Yes	Benefits of wearing lifejacket Proper lifejacket wear practices	No	Yes	No	No	Yes	No	Yes	Not seen	Less than a week ago	Yes	Always/every trip	Yes	Yes	NA	Instruct them	NA	NA	Yes	Disagree	Agree	Agree	Agree	Agree	Disagree	Agree	Agree	Agree	Disagree	Agree	Disagree	Disagree	Daily
Kikuube	Sebagoro	27	20 to 29	Male	Alur	NA	Catholic	NA	Primary	Married	Fisherman	More than 12 months	Owner	NA	201,000 to 300,000	Yes	Benefits of wearing lifejacket Proper lifejacket wear practices	No	Yes	No	No	Yes	Yes	Yes	Not seen	Today	Yes	Always/every trip	Yes	Yes	NA	Instruct them	NA	NA	No	NA	NA	NA	NA	Agree	Disagree	Agree	Agree	Agree	Disagree	Agree	Disagree	Disagree	Daily
Kikuube	Sebagoro	23	20 to 29	Male	Alur	NA	Catholic	NA	Primary	Married	Fisherman	More than 12 months	Owner	NA	50,000 to 100,000	No	NA	NA	NA	NA	NA	NA	Yes	Yes	Not seen	Today	Yes	Always/every trip	Yes	Yes	NA	Stop them from boarding	NA	NA	No	NA	NA	NA	NA	Agree	Disagree	Agree	Agree	Agree	Disagree	Agree	Disagree	Disagree	Few days in a week
Kikuube	Sebagoro	35	30 to 39	Male	Alur	NA	Anglican	NA	Secondary or higher	Married	Fisherman	More than 12 months	Renting	NA	50,000 to 100,000	Yes	Benefits of wearing lifejacket Proper lifejacket wear practices	No	Yes	No	No	Yes	Yes	No	NA	Less than a week ago	No	Never	No	No	Very likely	Other, specify	Nothing	None	No	NA	NA	NA	NA	Agree	Disagree	Agree	Agree	Agree	Disagree	Agree	Disagree	Disagree	Few days in a week
Kikuube	Sebagoro	29	20 to 29	Male	Alur	NA	Catholic	NA	Secondary or higher	Single	Fisherman	More than 12 months	Renting	NA	50,000 to 100,000	No	NA	NA	NA	NA	NA	NA	No	No	NA	Yesterday	No	Never	No	No	Very likely	Other, specify	Nothing	None	No	NA	NA	NA	NA	Agree	Disagree	Agree	Agree	Agree	Disagree	Agree	Disagree	Disagree	Few days in a week
Kikuube	Sebagoro	39	30 to 39	Male	Alur	NA	Pentecostal	NA	Primary	Married	Fisherman	More than 12 months	Owner	NA	50,000 to 100,000	Yes	Benefits of wearing lifejacket Proper lifejacket wear practices	No	Yes	No	No	Yes	Yes	Yes	Not seen	Less than a week ago	Yes	Always/every trip	Yes	Yes	NA	Instruct them	NA	Research team from makerere university	Yes	Agree	Agree	Agree	Agree	Agree	Disagree	Agree	Agree	Agree	Agree	Agree	Disagree	Disagree	Few days in a week
Kikuube	Sebagoro	24	20 to 29	Male	Alur	NA	Catholic	NA	Secondary or higher	Single	Fisherman	More than 12 months	Renting	NA	50,000 to 100,000	Yes	Reminder to wear lifejacket Proper lifejacket wear practices	Yes	Yes	No	No	No	Yes	Yes	Not seen	Yesterday	Yes	Always/every trip	Yes	Yes	NA	Instruct them	NA	NA	Yes	Agree	Disagree	Disagree	Agree	Agree	Disagree	Agree	Agree	Agree	Disagree	Disagree	Disagree	Disagree	Daily
Kikuube	Sebagoro	22	20 to 29	Male	Alur	NA	Catholic	NA	Primary	Single	Fisherman	More than 12 months	Renting	NA	50,000 to 100,000	Yes	Reminder to wear lifejacket Proper lifejacket wear practices	Yes	Yes	No	No	No	Yes	Yes	Not seen	Yesterday	Yes	Always/every trip	Yes	Yes	NA	Instruct them	NA	NA	Yes	NA	NA	NA	NA	Agree	Disagree	Agree	Agree	Agree	Agree	Agree	Disagree	Disagree	Daily
Kikuube	Sebagoro	20	20 to 29	Male	Alur	NA	Muslim	NA	Primary	Single	Fisherman	More than 12 months	Owner	NA	50,000 to 100,000	Yes	Benefits of wearing lifejacket Proper lifejacket wear practices	No	Yes	No	No	Yes	Yes	Yes	Not seen	Today	Yes	Always/every trip	Yes	Yes	NA	Instruct them	NA	NA	No	NA	NA	NA	NA	Agree	Disagree	Agree	Disagree	Disagree	Disagree	Disagree	Disagree	Disagree	Daily
Kikuube	Sebagoro	22	20 to 29	Male	Alur	NA	Catholic	NA	Primary	Married	Fisherman	More than 12 months	Owner	NA	50,000 to 100,000	Yes	Benefits of wearing lifejacket Proper lifejacket wear practices	No	Yes	No	No	Yes	Yes	Yes	Not seen	Yesterday	Yes	Always/every trip	Yes	Yes	NA	Instruct them	NA	NA	No	NA	NA	NA	NA	Agree	Disagree	Agree	Agree	Agree	Disagree	Disagree	Disagree	Disagree	Daily
Kikuube	Sebagoro	42	40 to 49	Male	Alur	NA	Pentecostal	NA	Secondary or higher	Married	Fisherman	More than 12 months	Owner	NA	101,000 to 200,000	Yes	Reminder to wear lifejacket Proper lifejacket wear practices	Yes	Yes	No	No	No	Yes	Yes	Not seen	Yesterday	Yes	Always/every trip	Yes	Yes	NA	Instruct them	NA	NA	Yes	NA	NA	NA	NA	Agree	Disagree	Agree	Disagree	Agree	Disagree	Agree	Disagree	Disagree	Daily
Kikuube	Sebagoro	32	30 to 39	Male	Alur	NA	Other	NA	Primary	Married	Fisherman	More than 12 months	Owner	NA	50,000 to 100,000	Yes	Reminder to wear lifejacket Proper lifejacket wear practices	Yes	Yes	No	No	No	Yes	Yes	Not seen	Yesterday	Yes	Always/every trip	Yes	Yes	NA	Instruct them	NA	NA	Yes	Agree	Agree	Disagree	Agree	Agree	Disagree	Agree	Disagree	Agree	Disagree	Disagree	Disagree	Disagree	Daily
Kikuube	Sebagoro	38	30 to 39	Male	Alur	NA	Catholic	NA	Secondary or higher	Married	Fisherman	More than 12 months	Owner	NA	101,000 to 200,000	Yes	Reminder to wear lifejacket Proper lifejacket wear practices	Yes	Yes	No	No	No	Yes	Yes	Not seen	Yesterday	Yes	Always/every trip	Yes	Yes	NA	Instruct them	NA	NA	Yes	NA	NA	NA	NA	Disagree	Disagree	Agree	Agree	Agree	Disagree	Agree	Disagree	Disagree	Few days in a week
Kikuube	Sebagoro	36	30 to 39	Male	Alur	NA	Other	Jehovah's witness	Primary	Single	Fisherman	More than 12 months	Renting	Boat owner	Less than 50,000	No	NA	NA	NA	NA	NA	NA	Yes	Yes	Not seen	Less than a week ago	No	Sometimes	No	Yes	NA	Instruct them	NA	NA	No	NA	NA	NA	NA	Agree	Disagree	Agree	Disagree	Agree	Disagree	Disagree	Disagree	Disagree	Few days in a week
Kikuube	Sebagoro	40	40 to 49	Male	Alur	NA	Catholic	NA	Secondary or higher	Married	Fisherman	More than 12 months	Renting	NA	Less than 50,000	No	NA	NA	NA	NA	NA	NA	Yes	Yes	Not seen	Yesterday	Yes	Always/every trip	Yes	Yes	NA	Instruct them	NA	Knowledge on importance of life jacket	No	NA	NA	NA	NA	Agree	Disagree	Agree	Disagree	Agree	Disagree	Agree	Disagree	Disagree	Daily
Kikuube	Sebagoro	36	30 to 39	Male	Alur	NA	Anglican	NA	Primary	Single	Fisherman	More than 12 months	Renting	NA	50,000 to 100,000	No	NA	NA	NA	NA	NA	NA	Yes	Yes	Not seen	Less than a week ago	Yes	Always/every trip	Yes	Yes	NA	Instruct them	NA	NA	No	NA	NA	NA	NA	Agree	Disagree	Agree	Disagree	Agree	Disagree	Agree	Disagree	Disagree	Daily
Kikuube	Sebagoro	28	20 to 29	Male	Alur	NA	Catholic	NA	Primary	Married	Fisherman	More than 12 months	Renting	NA	Less than 50,000	Yes	Reminder to wear lifejacket Proper lifejacket wear practices	Yes	Yes	No	No	No	Yes	Yes	Not seen	Yesterday	Yes	Always/every trip	Yes	Yes	NA	Instruct them	NA	NA	Yes	NA	NA	NA	NA	Agree	Disagree	Agree	Agree	Agree	Disagree	Agree	Disagree	Disagree	Daily
Kikuube	Sebagoro	39	30 to 39	Male	Alur	NA	Muslim	NA	Primary	Single	Fisherman	More than 12 months	Renting	NA	Less than 50,000	Yes	Reminder to wear lifejacket Proper lifejacket wear practices	Yes	Yes	No	No	No	Yes	Yes	Not seen	Yesterday	Yes	Always/every trip	Yes	Yes	NA	Instruct them	NA	NA	Yes	NA	NA	NA	NA	Agree	Disagree	Agree	Agree	Agree	Disagree	Agree	Disagree	Disagree	Daily
Kikuube	Sebagoro	27	20 to 29	Male	Alur	NA	Catholic	NA	Primary	Married	Fisherman	More than 12 months	Renting	NA	101,000 to 200,000	Yes	Reminder to wear lifejacket Proper lifejacket wear practices	Yes	Yes	No	No	No	Yes	Yes	Not seen	Yesterday	Yes	Always/every trip	Yes	Yes	NA	Instruct them	NA	NA	Yes	NA	NA	NA	NA	Agree	Disagree	Agree	Disagree	Agree	Agree	Agree	Disagree	Disagree	Few days in a week
Kikuube	Sebagoro	37	30 to 39	Male	Alur	NA	Catholic	NA	Primary	Married	Fisherman	More than 12 months	Renting	NA	50,000 to 100,000	Yes	Reminder to wear lifejacket Proper lifejacket wear practices	Yes	Yes	No	No	No	Yes	Yes	Not seen	Yesterday	Yes	Always/every trip	Yes	Yes	NA	Instruct them	NA	NA	Yes	NA	NA	NA	NA	Agree	Disagree	Agree	Agree	Agree	Disagree	Agree	Disagree	Disagree	Daily
Kikuube	Sebagoro	37	30 to 39	Male	Alur	NA	Catholic	NA	Primary	Married	Fisherman	More than 12 months	Renting	NA	Less than 50,000	Yes	Reminder to wear lifejacket Proper lifejacket wear practices	Yes	Yes	No	No	No	Yes	Yes	Not seen	Yesterday	Yes	Always/every trip	Yes	Yes	NA	Instruct them	NA	NA	Yes	NA	NA	NA	NA	Agree	Disagree	Agree	Disagree	Agree	Disagree	Agree	Disagree	Disagree	Daily
Kikuube	Sebagoro	32	30 to 39	Male	Alur	NA	Pentecostal	NA	Primary	Married	Fisherman	More than 12 months	Renting	NA	50,000 to 100,000	Yes	Reminder to wear lifejacket Proper lifejacket wear practices	Yes	Yes	No	No	No	Yes	Yes	Not seen	Yesterday	Yes	Always/every trip	Yes	Yes	NA	Instruct them	NA	NA	Yes	NA	NA	NA	NA	Agree	Disagree	Agree	Disagree	Agree	Disagree	Agree	Disagree	Disagree	Daily
Kikuube	Sebagoro	45	40 to 49	Male	Alur	NA	Catholic	NA	Primary	Married	Fisherman	More than 12 months	Renting	NA	Less than 50,000	Yes	Reminder to wear lifejacket Proper lifejacket wear practices	Yes	Yes	No	No	No	Yes	Yes	Not seen	Yesterday	Yes	Always/every trip	Yes	Yes	NA	Instruct them	NA	NA	Yes	NA	NA	NA	NA	Agree	Disagree	Agree	Agree	Agree	Disagree	Agree	Disagree	Disagree	Daily
Kikuube	Sebagoro	28	20 to 29	Male	Alur	NA	Catholic	NA	Primary	Married	Fisherman	More than 12 months	Renting	NA	Less than 50,000	Yes	Reminder to wear lifejacket Proper lifejacket wear practices	Yes	Yes	No	No	No	Yes	Yes	Not seen	Yesterday	Yes	Always/every trip	Yes	Yes	NA	Instruct them	NA	NA	Yes	NA	NA	NA	NA	Agree	Disagree	Agree	Agree	Agree	Disagree	Agree	Disagree	Disagree	Daily
Kikuube	Sebagoro	33	30 to 39	Male	Alur	NA	Catholic	NA	Primary	Married	Fisherman	More than 12 months	Renting	NA	50,000 to 100,000	Yes	Reminder to wear lifejacket Proper lifejacket wear practices	Yes	Yes	No	No	No	Yes	Yes	Not seen	Yesterday	Yes	Always/every trip	Yes	Yes	NA	Instruct them	NA	NA	Yes	NA	NA	NA	NA	Agree	Disagree	Agree	Agree	Agree	Disagree	Agree	Disagree	Disagree	Daily
Kikuube	Sebagoro	44	40 to 49	Male	Alur	NA	Catholic	NA	Primary	Married	Fisherman	More than 12 months	Renting	NA	Less than 50,000	Yes	Proper lifejacket wear practices Benefits of wearing lifejacket	No	Yes	No	No	Yes	Yes	Yes	Not seen	More than a week ago	Yes	Always/every trip	Yes	Yes	NA	Instruct them	NA	NA	No	NA	NA	NA	NA	Agree	Disagree	Agree	Agree	Agree	Disagree	Disagree	Disagree	Disagree	Few days in a week
Kikuube	Sebagoro	33	30 to 39	Male	Alur	NA	Catholic	NA	Primary	Married	Fisherman	More than 12 months	Owner	NA	50,000 to 100,000	Yes	Reminder to wear lifejacket Proper lifejacket wear practices	Yes	Yes	No	No	No	Yes	Yes	Not seen	Yesterday	Yes	Always/every trip	Yes	Yes	NA	Instruct them	NA	NA	Yes	NA	NA	NA	NA	Agree	Disagree	Agree	Agree	Agree	Disagree	Agree	Disagree	Disagree	Few days in a week
Kikuube	Sebagoro	34	30 to 39	Male	Alur	NA	Catholic	NA	Primary	Married	Fisherman	More than 12 months	Owner	NA	50,000 to 100,000	Yes	Reminder to wear lifejacket Proper lifejacket wear practices	Yes	Yes	No	No	No	Yes	Yes	Not seen	Yesterday	Yes	Always/every trip	Yes	Yes	NA	Instruct them	NA	NA	Yes	NA	NA	NA	NA	Disagree	Disagree	Agree	Agree	Agree	Disagree	Disagree	Disagree	Disagree	Daily
Kikuube	Sebagoro	22	20 to 29	Male	Alur	NA	Catholic	NA	Primary	Married	Fisherman	More than 12 months	Renting	NA	Less than 50,000	Yes	Reminder to wear lifejacket Proper lifejacket wear practices	Yes	Yes	No	No	No	Yes	Yes	Not seen	Yesterday	Yes	Always/every trip	Yes	Yes	NA	Instruct them	NA	NA	Yes	NA	NA	NA	NA	Agree	Disagree	Agree	Agree	Agree	Agree	Agree	Agree	Disagree	Few days in a week
Kikuube	Sebagoro	49	40 to 49	Male	Other	Mukobya	Anglican	NA	Primary	Married	Fisherman	More than 12 months	Owner	NA	50,000 to 100,000	Yes	Benefits of wearing lifejacket Consequences of not wearing lifejacket Reminder to wear lifejacket Proper lifejacket wear practices	Yes	Yes	No	Yes	Yes	Yes	Yes	Not seen	Yesterday	Yes	Always/every trip	Yes	Yes	NA	Instruct them	NA	NA	Yes	Neither agree nor disagree	Agree	Agree	Agree	Agree	Disagree	Agree	Agree	Agree	Disagree	Agree	Disagree	Agree	Daily
Kikuube	Sebagoro	42	40 to 49	Male	Other	Mufumbira	Other	NA	Secondary or higher	Married	Fisherman	More than 12 months	Renting	NA	101,000 to 200,000	Yes	Reminder to wear lifejacket Proper lifejacket wear practices Identifying a lifejacket fit for me Consequences of not wearing lifejacket Benefits of wearing lifejacket	Yes	Yes	Yes	Yes	Yes	Yes	Yes	Not seen	More than a week ago	Yes	Always/every trip	Yes	Yes	NA	Instruct them	NA	NA	Yes	Disagree	Disagree	Disagree	Agree	Agree	Agree	Agree	Agree	Agree	Disagree	Agree	Disagree	Agree	Daily
Kikuube	Sebagoro	32	30 to 39	Male	Alur	NA	Anglican	NA	Primary	Married	Fisherman	More than 12 months	Renting	NA	101,000 to 200,000	Yes	Reminder to wear lifejacket Benefits of wearing lifejacket	Yes	No	No	No	Yes	Yes	Yes	Not seen	Less than a week ago	Yes	Always/every trip	Yes	Yes	NA	Instruct them	NA	NA	Yes	Neither agree nor disagree	Disagree	Disagree	Agree	Agree	Agree	Agree	Disagree	Agree	Disagree	Agree	Disagree	Agree	Daily
Kikuube	Sebagoro	22	20 to 29	Male	Alur	NA	Muslim	NA	Primary	Married	Fisherman	More than 12 months	Owner	NA	50,000 to 100,000	Yes	Reminder to wear lifejacket Benefits of wearing lifejacket Consequences of not wearing lifejacket Proper lifejacket wear practices	Yes	Yes	No	Yes	Yes	Yes	Yes	Not seen	More than a week ago	Yes	Always/every trip	Yes	Yes	NA	Instruct them	NA	NA	Yes	Neither agree nor disagree	Disagree	Disagree	Agree	Agree	Disagree	Agree	Agree	Agree	Disagree	Agree	Disagree	Agree	Daily
Kikuube	Sebagoro	20	20 to 29	Male	Alur	NA	Muslim	NA	Primary	Single	Fisherman	More than 12 months	Renting	NA	50,000 to 100,000	Yes	Reminder to wear lifejacket Proper lifejacket wear practices Identifying a lifejacket fit for me Benefits of wearing lifejacket Consequences of not wearing lifejacket	Yes	Yes	Yes	Yes	Yes	Yes	Yes	Not seen	Today	Yes	Always/every trip	Yes	Yes	NA	Stop them from boarding	NA	NA	Yes	Disagree	Disagree	Disagree	Agree	Agree	Disagree	Agree	Agree	Agree	Disagree	Agree	Disagree	Agree	Daily
Kikuube	Sebagoro	23	20 to 29	Male	Alur	NA	Muslim	NA	Primary	Single	Fisherman	More than 12 months	Renting	NA	Less than 50,000	Yes	Reminder to wear lifejacket Proper lifejacket wear practices Benefits of wearing lifejacket	Yes	Yes	No	No	Yes	Yes	Yes	Seen	Today	Yes	Always/every trip	Yes	Yes	NA	Other, specify	Doesn't	NA	Yes	Neither agree nor disagree	Disagree	Disagree	Agree	Agree	Agree	Agree	Agree	Agree	Disagree	Agree	Disagree	Agree	Daily
Kikuube	Sebagoro	27	20 to 29	Male	Alur	NA	Catholic	NA	Primary	Married	Fisherman	More than 12 months	Renting	NA	50,000 to 100,000	Yes	Reminder to wear lifejacket Proper lifejacket wear practices Benefits of wearing lifejacket Consequences of not wearing lifejacket	Yes	Yes	No	Yes	Yes	Yes	Yes	Not seen	Today	Yes	Always/every trip	Yes	Yes	NA	Instruct them	NA	NA	Yes	Neither agree nor disagree	Disagree	Disagree	Agree	Agree	Disagree	Agree	Agree	Agree	Disagree	Agree	Disagree	Agree	Daily
Kikuube	Sebagoro	32	30 to 39	Male	Alur	NA	Catholic	NA	Primary	Married	Fisherman	More than 12 months	Owner	NA	50,000 to 100,000	No	NA	NA	NA	NA	NA	NA	Yes	Yes	Not seen	Today	Yes	Always/every trip	Yes	Yes	NA	Instruct them	NA	NA	No	NA	NA	NA	NA	Agree	Disagree	Agree	Agree	Agree	Disagree	Agree	Agree	Disagree	Daily
Kikuube	Sebagoro	27	20 to 29	Male	Alur	NA	Catholic	NA	Primary	Married	Fisherman	More than 12 months	Renting	NA	101,000 to 200,000	Yes	Benefits of wearing lifejacket Reminder to wear lifejacket Consequences of not wearing lifejacket	Yes	No	No	Yes	Yes	Yes	Yes	Not seen	Today	Yes	Most of the time	No	Yes	NA	Stop them from boarding	NA	NA	No	NA	NA	NA	NA	Agree	Agree	Agree	Agree	Agree	Disagree	Disagree	Disagree	Agree	Daily
Kikuube	Sebagoro	25	20 to 29	Male	Alur	NA	Anglican	NA	Primary	Married	Fisherman	More than 12 months	Renting	NA	Less than 50,000	Yes	Reminder to wear lifejacket Proper lifejacket wear practices Benefits of wearing lifejacket	Yes	Yes	No	No	Yes	Yes	Yes	Not seen	Today	Yes	Always/every trip	Yes	Yes	NA	Instruct them	NA	NA	Yes	Neither agree nor disagree	Disagree	Disagree	Agree	Agree	Agree	Agree	Agree	Agree	Disagree	Disagree	Disagree	Agree	Daily
Kikuube	Sebagoro	21	20 to 29	Male	Alur	NA	Catholic	NA	Primary	Single	Fisherman	More than 12 months	Renting	NA	101,000 to 200,000	Yes	Reminder to wear lifejacket Benefits of wearing lifejacket Proper lifejacket wear practices	Yes	Yes	No	No	Yes	No	Yes	Not seen	Yesterday	Yes	Always/every trip	Yes	Yes	NA	Instruct them	NA	NA	No	NA	NA	NA	NA	Agree	Agree	Agree	Disagree	Agree	Disagree	Disagree	Disagree	Agree	Daily
Kikuube	Sebagoro	33	30 to 39	Male	Alur	NA	Catholic	NA	Secondary or higher	Married	Fisherman	More than 12 months	Renting	NA	50,000 to 100,000	Yes	Benefits of wearing lifejacket	No	No	No	No	Yes	No	Yes	Not seen	Less than a week ago	Yes	Always/every trip	Yes	Yes	NA	Other, specify	Doesn't	NA	No	NA	NA	NA	NA	Agree	Disagree	Disagree	Agree	Agree	Disagree	Disagree	Disagree	Agree	Daily
Kikuube	Sebagoro	28	20 to 29	Male	Alur	NA	Anglican	NA	Secondary or higher	Married	Fisherman	More than 12 months	Renting	NA	50,000 to 100,000	Yes	Reminder to wear lifejacket Benefits of wearing lifejacket	Yes	No	No	No	Yes	No	Yes	Not seen	Yesterday	Yes	Always/every trip	Yes	Yes	NA	Stop them from boarding	NA	NA	Yes	Neither agree nor disagree	Disagree	Disagree	Agree	Agree	Agree	Agree	Agree	Agree	Disagree	Agree	Disagree	Agree	Daily
Kikuube	Sebagoro	24	20 to 29	Male	Alur	NA	Catholic	NA	Primary	Married	Fisherman	More than 12 months	Renting	NA	101,000 to 200,000	Yes	Reminder to wear lifejacket	Yes	No	No	No	No	Yes	Yes	Not seen	More than a week ago	Yes	Always/every trip	Yes	Yes	NA	Other, specify	Doesn't	NA	Yes	Neither agree nor disagree	Disagree	Disagree	Agree	Agree	Agree	Agree	Agree	Agree	Disagree	Disagree	Disagree	Agree	Daily
Kikuube	Sebagoro	28	20 to 29	Male	Alur	NA	Other	Pegan	Primary	Married	Fisherman	More than 12 months	Renting	NA	50,000 to 100,000	Yes	Consequences of not wearing lifejacket Benefits of wearing lifejacket	No	No	No	Yes	Yes	Yes	Yes	Not seen	Less than a week ago	Yes	Always/every trip	Yes	Yes	NA	Instruct them	NA	Boss	No	NA	NA	NA	NA	Agree	Agree	Agree	Agree	Agree	Disagree	Disagree	Disagree	Agree	Daily
Kikuube	Sebagoro	32	30 to 39	Male	Alur	NA	Catholic	NA	Primary	Married	Fisherman	More than 12 months	Owner	NA	50,000 to 100,000	Yes	Reminder to wear lifejacket Benefits of wearing lifejacket Consequences of not wearing lifejacket	Yes	No	No	Yes	Yes	No	Yes	Not seen	Yesterday	No	Sometimes	No	Yes	NA	Instruct them	NA	NA	Yes	Disagree	Disagree	Disagree	Agree	Agree	Disagree	Agree	Agree	Agree	Disagree	Agree	Disagree	Agree	Daily
Kikuube	Sebagoro	36	30 to 39	Male	Other	Musoga	Muslim	NA	Primary	Married	Fisherman	More than 12 months	Renting	NA	Less than 50,000	No	NA	NA	NA	NA	NA	NA	No	No	NA	Less than a week ago	No	Never	No	No	Neither likely nor unlikely	Other, specify	Doesn't	None	No	NA	NA	NA	NA	Agree	Disagree	Agree	Agree	Agree	Disagree	Agree	Disagree	Agree	Few days in a week
Kikuube	Sebagoro	30	30 to 39	Male	Alur	NA	Catholic	NA	Primary	Married	Fisherman	More than 12 months	Renting	NA	50,000 to 100,000	Yes	Reminder to wear lifejacket	Yes	No	No	No	No	Yes	Yes	Not seen	Yesterday	Yes	Sometimes	No	Yes	NA	Instruct them	NA	NA	Yes	Neither agree nor disagree	Disagree	Disagree	Agree	Agree	Disagree	Agree	Agree	Agree	Disagree	Disagree	Disagree	Agree	Daily
Kikuube	Sebagoro	28	20 to 29	Male	Alur	NA	Pentecostal	NA	Primary	Married	Fisherman	More than 12 months	Owner	NA	50,000 to 100,000	Yes	Reminder to wear lifejacket Proper lifejacket wear practices	Yes	Yes	No	No	No	Yes	Yes	Not seen	Yesterday	Yes	Always/every trip	Yes	Yes	NA	Instruct them	NA	NA	Yes	NA	NA	NA	NA	Agree	Disagree	Agree	Agree	Agree	Disagree	Agree	Disagree	Agree	Daily
Kikuube	Sebagoro	37	30 to 39	Male	Mugungu	NA	Pentecostal	NA	Primary	Married	Fisherman	More than 12 months	Renting	NA	50,000 to 100,000	Yes	Reminder to wear lifejacket Proper lifejacket wear practices	Yes	Yes	No	No	No	Yes	Yes	Not seen	Yesterday	Yes	Always/every trip	Yes	Yes	NA	Instruct them	NA	NA	Yes	NA	NA	NA	NA	Agree	Disagree	Agree	Agree	Agree	Disagree	Agree	Disagree	Agree	Daily
Kikuube	Sebagoro	22	20 to 29	Male	Alur	NA	Catholic	NA	Primary	Married	Fisherman	More than 12 months	Renting	NA	Less than 50,000	Yes	Reminder to wear lifejacket	Yes	No	No	No	No	Yes	Yes	Not seen	More than a week ago	Yes	Most of the time	No	Yes	NA	Other, specify	Doesn't	NA	Yes	Neither agree nor disagree	Disagree	Disagree	Agree	Agree	Disagree	Agree	Agree	Agree	Disagree	Agree	Disagree	Agree	Daily
Kikuube	Sebagoro	46	40 to 49	Male	Alur	NA	Muslim	NA	Primary	Married	Fisherman	More than 12 months	Owner	NA	201,000 to 300,000	Yes	Consequences of not wearing lifejacket Benefits of wearing lifejacket Reminder to wear lifejacket	Yes	No	No	Yes	Yes	No	Yes	Not seen	Yesterday	Yes	Always/every trip	Yes	Yes	NA	Instruct them	NA	NA	Yes	Neither agree nor disagree	Disagree	Disagree	Neither agree nor disagree	Agree	Agree	Agree	Agree	Agree	Disagree	Agree	Disagree	Agree	Few days in a week
Kikuube	Sebagoro	22	20 to 29	Male	Alur	NA	Pentecostal	NA	Primary	Married	Fisherman	More than 12 months	Owner	NA	Less than 50,000	No	NA	NA	NA	NA	NA	NA	Yes	Yes	Not seen	Yesterday	Yes	Always/every trip	Yes	Yes	NA	Other, specify	Doesn't	NA	Yes	Neither agree nor disagree	Disagree	Disagree	Agree	Agree	Disagree	Agree	Agree	Agree	Disagree	Agree	Disagree	Agree	Daily
Kikuube	Sebagoro	30	30 to 39	Male	Alur	NA	Anglican	NA	Secondary or higher	Married	Fisherman	More than 12 months	Renting	NA	50,000 to 100,000	Yes	Reminder to wear lifejacket Identifying a lifejacket fit for me Proper lifejacket wear practices Consequences of not wearing lifejacket Benefits of wearing lifejacket	Yes	Yes	Yes	Yes	Yes	Yes	No	NA	Less than a week ago	No	Never	No	No	Very likely	Other, specify	Doesn't	NA	Yes	Neither agree nor disagree	Disagree	Disagree	Agree	Agree	Disagree	Agree	Agree	Agree	Disagree	Agree	Disagree	Agree	Daily
Kikuube	Sebagoro	54	50 and above	Male	Alur	NA	Pentecostal	NA	Primary	Married	Fisherman	More than 12 months	Owner	NA	50,000 to 100,000	Yes	Reminder to wear lifejacket	Yes	No	No	No	No	No	No	NA	Less than a week ago	No	Rarely	No	No	Very likely	Other, specify	Doesn't	None	No	NA	NA	NA	NA	Agree	Disagree	Agree	Agree	Agree	Disagree	Agree	Disagree	Agree	Few days in a week
Kikuube	Sebagoro	44	40 to 49	Male	Alur	NA	Catholic	NA	Primary	Single	Fisherman	More than 12 months	Renting	NA	Less than 50,000	Yes	Reminder to wear lifejacket Benefits of wearing lifejacket	Yes	No	No	No	Yes	No	No	NA	More than a week ago	No	Rarely	No	No	Likely	Other, specify	Doesn't	None	Yes	Neither agree nor disagree	Disagree	Disagree	Agree	Agree	Disagree	Agree	Agree	Agree	Disagree	Agree	Disagree	Agree	Daily
Kikuube	Sebagoro	24	20 to 29	Male	Alur	NA	Catholic	NA	Primary	Single	Fisherman	More than 12 months	Renting	NA	Less than 50,000	No	NA	NA	NA	NA	NA	NA	No	No	NA	More than a week ago	No	Sometimes	No	No	Very likely	Other, specify	Doesn't	No	No	NA	NA	NA	NA	Agree	Disagree	Agree	Agree	Agree	Disagree	Agree	Disagree	Agree	Daily
Kikuube	Sebagoro	26	20 to 29	Male	Mugungu	NA	Muslim	NA	Primary	Married	Fisherman	More than 12 months	Renting	NA	50,000 to 100,000	Yes	Reminder to wear lifejacket Proper lifejacket wear practices Benefits of wearing lifejacket	Yes	Yes	No	No	Yes	Yes	No	NA	More than a week ago	No	Always/every trip	Yes	Yes	NA	Other, specify	Doesn't	NA	Yes	Neither agree nor disagree	Disagree	Disagree	Agree	Agree	Disagree	Agree	Agree	Agree	Disagree	Agree	Disagree	Agree	Daily
Kikuube	Sebagoro	56	50 and above	Male	Alur	NA	Catholic	NA	Primary	Married	Fisherman	More than 12 months	Owner	NA	Less than 50,000	Yes	Reminder to wear lifejacket Proper lifejacket wear practices	Yes	Yes	No	No	No	Yes	Yes	Not seen	Yesterday	Yes	Always/every trip	Yes	Yes	NA	Instruct them	NA	NA	Yes	NA	NA	NA	NA	Agree	Disagree	Agree	Agree	Agree	Disagree	Agree	Disagree	Agree	Daily
Kikuube	Sebagoro	32	30 to 39	Male	Alur	NA	Pentecostal	NA	Secondary or higher	Married	Fisherman	More than 12 months	Owner	NA	50,000 to 100,000	Yes	Reminder to wear lifejacket Proper lifejacket wear practices	Yes	Yes	No	No	No	Yes	Yes	Not seen	Yesterday	Yes	Always/every trip	Yes	Yes	NA	Instruct them	NA	NA	Yes	NA	NA	NA	NA	Agree	Disagree	Agree	Agree	Agree	Disagree	Agree	Disagree	Agree	Daily
Kikuube	Sebagoro	52	50 and above	Male	Alur	NA	Other	Traditional	Secondary or higher	Married	Fisherman	More than 12 months	Owner	NA	50,000 to 100,000	No	NA	NA	NA	NA	NA	NA	No	No	NA	Less than a week ago	No	Never	No	No	Likely	Other, specify	Doesn't	None	No	NA	NA	NA	NA	Agree	Disagree	Agree	Agree	Agree	Disagree	Disagree	Disagree	Agree	Daily
[truncated: 41 more columns]
