# Supplementary material for: Peer-led training improves lifejacket wear among occupational boaters: Evidence from a cluster randomized controlled trial on Lake Albert, Uganda
Source: PLoS One. 2023 Oct 20;18(10):e0292754. doi: 10.1371/journal.pone.0292754 (PMC10588873; doi:10.1371/journal.pone.0292754)
Supplement: S2 Data — (CSV) [file pone.0292754.s005.csv]

name_of_district	name_of_landing_site	boat_type	number_of_people_on_the_boat	operator_crew_wearing_lifejacket	number_of_lifejackets_on_the_boa	other_drowning_prevention_equipm
Pakwach	Dei	Fishing boat	4	No	2	Yes
Pakwach	Dei	Fishing boat	2	No	0	Yes
Pakwach	Dei	Fishing boat	2	No	0	Yes
Pakwach	Dei	Fishing boat	2	No	0	Yes
Pakwach	Dei	Fishing boat	3	Yes	2	Yes
Pakwach	Dei	Fishing boat	5	No	1	Yes
Pakwach	Dei	Fishing boat	3	No	2	Yes
Pakwach	Dei	Fishing boat	3	No	1	Yes
Pakwach	Dei	Fishing boat	4	Yes	3	Yes
Pakwach	Dei	Fishing boat	3	Yes	3	Yes
Pakwach	Dei	Fishing boat	2	No	0	Yes
Pakwach	Dei	Fishing boat	3	No	0	Yes
Pakwach	Dei	Fishing boat	3	No	1	Yes
Pakwach	Dei	Fishing boat	3	No	0	Yes
Pakwach	Dei	Fishing boat	4	No	0	Yes
Pakwach	Dei	Fishing boat	3	No	0	Yes
Pakwach	Dei	Fishing boat	3	No	0	Yes
Pakwach	Dei	Fishing boat	4	No	0	Yes
Pakwach	Dei	Fishing boat	6	No	2	Yes
Pakwach	Dei	Fishing boat	5	No	0	Yes
Pakwach	Dei	Fishing boat	5	No	2	Yes
Pakwach	Dei	Fishing boat	4	No	2	Yes
Pakwach	Dei	Fishing boat	4	Yes	3	Yes
Pakwach	Dei	Fishing boat	4	No	1	Yes
Pakwach	Dei	Fishing boat	4	No	1	Yes
Pakwach	Dei	Fishing boat	4	No	0	Yes
Pakwach	Dei	Fishing boat	5	No	3	Yes
Pakwach	Dei	Fishing boat	4	No	0	Yes
Pakwach	Dei	Fishing boat	5	No	0	Yes
Pakwach	Dei	Fishing boat	4	Yes	3	Yes
Pakwach	Dei	Fishing boat	5	Yes	3	Yes
Pakwach	Dei	Fishing boat	4	Yes	4	Yes
Pakwach	Dei	Fishing boat	4	Yes	4	Yes
Pakwach	Dei	Fishing boat	4	Yes	4	Yes
Pakwach	Dei	Transport boat	10	Yes	10	Yes
Pakwach	Dei	Fishing boat	4	Yes	4	Yes
Pakwach	Dei	Transport boat	12	Yes	12	Yes
Pakwach	Dei	Fishing boat	4	No	4	Yes
Pakwach	Dei	Fishing boat	4	No	4	Yes
Pakwach	Dei	Fishing boat	4	No	2	Yes
Pakwach	Dei	Fishing boat	3	No	3	Yes
Pakwach	Dei	Fishing boat	3	No	3	Yes
Pakwach	Dei	Fishing boat	3	No	0	Yes
Pakwach	Dei	Fishing boat	3	No	3	Yes
Pakwach	Dei	Fishing boat	3	No	0	Yes
Pakwach	Dei	Fishing boat	3	No	3	Yes
Pakwach	Dei	Fishing boat	3	No	3	Yes
Pakwach	Dei	Fishing boat	3	No	0	Yes
Pakwach	Dei	Fishing boat	3	No	0	Yes
Pakwach	Dei	Fishing boat	3	No	1	Yes
Pakwach	Dei	Fishing boat	3	No	0	Yes
Pakwach	Dei	Fishing boat	3	No	0	Yes
Pakwach	Dei	Fishing boat	3	No	2	Yes
Pakwach	Dei	Fishing boat	3	No	2	Yes
Pakwach	Dei	Fishing boat	3	No	2	Yes
Pakwach	Dei	Fishing boat	3	No	3	Yes
Pakwach	Dei	Fishing boat	3	No	2	Yes
Pakwach	Dei	Fishing boat	2	No	2	Yes
Pakwach	Dei	Fishing boat	2	No	2	Yes
Pakwach	Dei	Fishing boat	3	No	3	Yes
Pakwach	Dei	Fishing boat	2	No	2	Yes
Pakwach	Dei	Fishing boat	2	No	2	Yes
Pakwach	Dei	Fishing boat	2	No	2	Yes
Pakwach	Dei	Fishing boat	3	No	3	Yes
Pakwach	Dei	Fishing boat	3	No	3	Yes
Pakwach	Dei	Fishing boat	3	No	2	Yes
Pakwach	Dei	Fishing boat	3	No	2	Yes
Pakwach	Dei	Fishing boat	2	No	2	Yes
Pakwach	Dei	Fishing boat	2	No	2	Yes
Pakwach	Panyimur	Fishing boat	4	No	2	Yes
Pakwach	Panyimur	Fishing boat	4	No	2	Yes
Pakwach	Panyimur	Fishing boat	4	No	3	Yes
Pakwach	Panyimur	Fishing boat	5	No	2	Yes
Pakwach	Panyimur	Fishing boat	4	No	4	Yes
Pakwach	Panyimur	Fishing boat	3	No	3	Yes
Pakwach	Panyimur	Fishing boat	4	No	3	Yes
Pakwach	Panyimur	Fishing boat	4	No	3	Yes
Pakwach	Panyimur	Fishing boat	4	No	3	Yes
Pakwach	Panyimur	Fishing boat	5	No	3	Yes
Pakwach	Panyimur	Fishing boat	4	No	2	Yes
Pakwach	Panyimur	Fishing boat	4	No	3	Yes
Pakwach	Panyimur	Fishing boat	3	No	2	Yes
Pakwach	Panyimur	Fishing boat	4	No	2	Yes
Pakwach	Panyimur	Fishing boat	4	No	3	Yes
Pakwach	Panyimur	Fishing boat	4	No	3	Yes
Pakwach	Panyimur	Fishing boat	4	No	2	Yes
Pakwach	Panyimur	Fishing boat	4	No	1	Yes
Pakwach	Panyimur	Fishing boat	4	No	1	Yes
Pakwach	Panyimur	Fishing boat	4	No	2	Yes
Pakwach	Panyimur	Fishing boat	3	No	1	Yes
Pakwach	Panyimur	Fishing boat	4	No	2	Yes
Pakwach	Panyimur	Fishing boat	4	No	2	Yes
Pakwach	Panyimur	Fishing boat	4	Yes	4	Yes
Pakwach	Panyimur	Fishing boat	3	Yes	3	Yes
Pakwach	Panyimur	Fishing boat	3	Yes	3	Yes
Pakwach	Panyimur	Fishing boat	3	Yes	3	Yes
Pakwach	Panyimur	Fishing boat	4	Yes	3	Yes
Pakwach	Panyimur	Fishing boat	4	Yes	3	Yes
Pakwach	Panyimur	Fishing boat	4	No	3	Yes
Pakwach	Panyimur	Fishing boat	4	No	2	Yes
Pakwach	Panyimur	Fishing boat	4	Yes	3	Yes
Pakwach	Panyimur	Fishing boat	4	No	2	NA
Pakwach	Panyimur	Fishing boat	4	Yes	3	Yes
Pakwach	Panyimur	Fishing boat	4	Yes	3	Yes
Pakwach	Panyimur	Fishing boat	3	No	1	Yes
Pakwach	Panyimur	Fishing boat	3	No	1	Yes
Pakwach	Panyimur	Fishing boat	4	Yes	3	Yes
Pakwach	Panyimur	Fishing boat	4	No	1	Yes
Pakwach	Panyimur	Fishing boat	3	No	1	Yes
Pakwach	Panyimur	Fishing boat	4	No	2	Yes
Pakwach	Panyimur	Fishing boat	3	No	2	Yes
Pakwach	Panyimur	Fishing boat	4	No	3	Yes
Pakwach	Panyimur	Fishing boat	3	No	1	Yes
Pakwach	Panyimur	Fishing boat	4	No	2	Yes
Pakwach	Panyimur	Fishing boat	4	No	3	Yes
Pakwach	Panyimur	Fishing boat	3	No	1	Yes
Pakwach	Panyimur	Fishing boat	3	No	1	Yes
Pakwach	Panyimur	Fishing boat	2	Yes	2	Yes
Pakwach	Panyimur	Fishing boat	3	Yes	2	Yes
Pakwach	Panyimur	Fishing boat	3	No	1	Yes
Pakwach	Panyimur	Fishing boat	3	No	2	Yes
Pakwach	Panyimur	Fishing boat	4	No	2	Yes
Pakwach	Panyimur	Fishing boat	4	No	2	Yes
Pakwach	Panyimur	Fishing boat	4	No	3	Yes
Pakwach	Panyimur	Fishing boat	4	Yes	3	Yes
Pakwach	Panyimur	Fishing boat	4	No	1	Yes
Pakwach	Panyimur	Fishing boat	4	No	3	Yes
Pakwach	Panyimur	Fishing boat	4	No	1	Yes
Pakwach	Panyimur	Fishing boat	4	No	2	Yes
Pakwach	Panyimur	Fishing boat	4	No	2	Yes
Pakwach	Panyimur	Fishing boat	4	No	2	Yes
Pakwach	Panyimur	Fishing boat	3	No	1	Yes
Pakwach	Panyimur	Fishing boat	4	No	2	Yes
Pakwach	Panyimur	Fishing boat	4	No	2	Yes
Pakwach	Panyimur	Fishing boat	3	No	0	Yes
Pakwach	Panyimur	Fishing boat	3	No	0	Yes
Pakwach	Panyimur	Fishing boat	4	No	0	Yes
Pakwach	Panyimur	Fishing boat	3	No	1	Yes
Pakwach	Panyimur	Fishing boat	4	No	0	Yes
Pakwach	Panyimur	Fishing boat	4	No	0	Yes
Pakwach	Panyimur	Fishing boat	3	No	1	Yes
Pakwach	Dei	Fishing boat	2	No	0	Yes
Pakwach	Dei	Fishing boat	3	No	1	Yes
Pakwach	Panyimur	Fishing boat	4	No	1	Yes
Pakwach	Panyimur	Fishing boat	3	No	1	Yes
Pakwach	Panyimur	Fishing boat	4	No	1	Yes
Pakwach	Dei	Fishing boat	3	No	0	Yes
Pakwach	Dei	Fishing boat	2	No	1	No
Pakwach	Dei	Fishing boat	3	No	0	Yes
Pakwach	Dei	Fishing boat	3	No	1	Yes
Pakwach	Dei	Fishing boat	4	No	1	Yes
Pakwach	Dei	Fishing boat	4	No	0	Yes
Pakwach	Dei	Fishing boat	3	No	1	Yes
Pakwach	Dei	Fishing boat	4	No	1	Yes
Pakwach	Dei	Fishing boat	4	No	0	Yes
Pakwach	Dei	Fishing boat	3	No	0	Yes
Pakwach	Dei	Fishing boat	4	No	0	Yes
Pakwach	Dei	Fishing boat	4	No	1	Yes
Pakwach	Dei	Fishing boat	4	No	0	Yes
Pakwach	Dei	Fishing boat	3	No	0	Yes
Pakwach	Dei	Fishing boat	4	No	0	Yes
Pakwach	Dei	Fishing boat	4	No	1	Yes
Pakwach	Dei	Fishing boat	4	No	1	Yes
Pakwach	Dei	Fishing boat	4	No	1	Yes
Pakwach	Dei	Fishing boat	4	No	0	Yes
Pakwach	Dei	Fishing boat	4	No	1	Yes
Pakwach	Dei	Fishing boat	4	No	1	Yes
Pakwach	Dei	Fishing boat	4	No	3	Yes
Pakwach	Dei	Fishing boat	4	No	1	Yes
Pakwach	Dei	Fishing boat	3	No	1	Yes
Pakwach	Dei	Fishing boat	4	No	0	Yes
Pakwach	Dei	Fishing boat	4	No	1	Yes
Pakwach	Panyimur	Fishing boat	4	Yes	3	Yes
Pakwach	Panyimur	Fishing boat	3	Yes	3	Yes
Pakwach	Panyimur	Fishing boat	4	Yes	3	Yes
Pakwach	Panyimur	Fishing boat	3	Yes	3	Yes
Pakwach	Panyimur	Fishing boat	3	Yes	2	Yes
Pakwach	Panyimur	Fishing boat	3	Yes	3	Yes
Pakwach	Panyimur	Fishing boat	3	Yes	3	Yes
Pakwach	Panyimur	Fishing boat	3	Yes	3	Yes
Pakwach	Panyimur	Fishing boat	3	Yes	3	Yes
Pakwach	Panyimur	Fishing boat	3	No	1	Yes
Pakwach	Panyimur	Fishing boat	3	Yes	3	Yes
Pakwach	Panyimur	Fishing boat	3	Yes	3	Yes
Pakwach	Panyimur	Fishing boat	3	Yes	2	Yes
Pakwach	Panyimur	Fishing boat	3	Yes	3	Yes
Pakwach	Panyimur	Fishing boat	3	Yes	3	Yes
Pakwach	Dei	Fishing boat	3	No	0	Yes
Pakwach	Dei	Fishing boat	3	No	0	Yes
Pakwach	Dei	Fishing boat	3	No	0	Yes
Pakwach	Panyimur	Fishing boat	3	Yes	3	Yes
Pakwach	Panyimur	Fishing boat	3	Yes	3	Yes
Pakwach	Dei	Fishing boat	3	No	0	Yes
Pakwach	Panyimur	Fishing boat	3	Yes	3	Yes
Pakwach	Panyimur	Fishing boat	3	Yes	3	Yes
Pakwach	Dei	Fishing boat	3	No	0	Yes
Pakwach	Dei	Fishing boat	3	No	0	Yes
Pakwach	Dei	Fishing boat	3	No	1	Yes
Buliisa	Bugoigo	Fishing boat	2	No	2	Yes
Buliisa	Bugoigo	Fishing boat	2	No	1	Yes
Buliisa	Bugoigo	Fishing boat	2	No	1	Yes
Buliisa	Bugoigo	Fishing boat	3	No	0	Yes
Buliisa	Bugoigo	Fishing boat	3	No	1	Yes
Buliisa	Bugoigo	Fishing boat	2	No	1	Yes
Buliisa	Bugoigo	Fishing boat	3	No	2	Yes
Buliisa	Bugoigo	Fishing boat	3	No	1	Yes
Buliisa	Bugoigo	Fishing boat	3	No	1	Yes
Buliisa	Bugoigo	Fishing boat	2	No	1	Yes
Buliisa	Bugoigo	Fishing boat	3	No	1	Yes
Buliisa	Bugoigo	Fishing boat	2	No	0	Yes
Buliisa	Bugoigo	Fishing boat	4	No	2	Yes
Buliisa	Bugoigo	Fishing boat	3	No	1	Yes
Buliisa	Bugoigo	Fishing boat	2	No	0	Yes
Buliisa	Bugoigo	Fishing boat	3	No	3	Yes
Buliisa	Bugoigo	Fishing boat	3	No	2	Yes
Buliisa	Bugoigo	Fishing boat	2	Yes	2	Yes
Buliisa	Bugoigo	Fishing boat	2	No	2	Yes
Buliisa	Bugoigo	Fishing boat	3	No	2	Yes
Buliisa	Bugoigo	Fishing boat	2	Yes	2	Yes
Buliisa	Bugoigo	Fishing boat	3	No	2	Yes
Buliisa	Bugoigo	Fishing boat	2	No	2	Yes
Buliisa	Bugoigo	Fishing boat	2	No	2	Yes
Buliisa	Bugoigo	Fishing boat	3	No	2	Yes
Buliisa	Bugoigo	Fishing boat	2	No	2	Yes
Buliisa	Bugoigo	Fishing boat	3	No	1	Yes
Buliisa	Bugoigo	Fishing boat	3	No	2	Yes
Buliisa	Bugoigo	Fishing boat	3	No	2	Yes
Buliisa	Bugoigo	Fishing boat	3	No	2	Yes
Buliisa	Bugoigo	Fishing boat	2	No	2	Yes
Buliisa	Bugoigo	Fishing boat	2	No	1	Yes
Buliisa	Bugoigo	Fishing boat	2	No	1	Yes
Buliisa	Bugoigo	Fishing boat	2	No	1	Yes
Buliisa	Bugoigo	Fishing boat	2	No	1	Yes
Buliisa	Bugoigo	Fishing boat	2	No	0	Yes
Buliisa	Bugoigo	Fishing boat	2	No	0	Yes
Buliisa	Bugoigo	Fishing boat	2	No	0	Yes
Buliisa	Bugoigo	Fishing boat	3	No	1	Yes
Buliisa	Bugoigo	Fishing boat	2	No	0	Yes
Buliisa	Bugoigo	Fishing boat	2	No	0	Yes
Ntoroko	Ntoroko	Fishing boat	4	Yes	4	Yes
Ntoroko	Ntoroko	Fishing boat	3	Yes	3	Yes
Ntoroko	Ntoroko	Transport boat	14	Yes	10	Yes
Ntoroko	Ntoroko	Fishing boat	4	Yes	3	Yes
Ntoroko	Ntoroko	Fishing boat	4	No	3	Yes
Ntoroko	Ntoroko	Fishing boat	5	Yes	4	Yes
Ntoroko	Ntoroko	Transport boat	8	Yes	10	Yes
Ntoroko	Ntoroko	Fishing boat	4	No	3	Yes
Ntoroko	Ntoroko	Fishing boat	4	No	3	Yes
Ntoroko	Ntoroko	Fishing boat	4	No	2	Yes
Ntoroko	Ntoroko	Fishing boat	4	Yes	3	Yes
Ntoroko	Ntoroko	Fishing boat	4	Yes	3	Yes
Ntoroko	Ntoroko	Fishing boat	3	No	2	Yes
Ntoroko	Ntoroko	Fishing boat	3	Yes	3	Yes
Ntoroko	Ntoroko	Transport boat	13	Yes	12	Yes
Ntoroko	Ntoroko	Transport boat	9	Yes	10	Yes
Ntoroko	Ntoroko	Fishing boat	3	No	3	Yes
Ntoroko	Ntoroko	Fishing boat	4	No	2	Yes
Ntoroko	Ntoroko	Fishing boat	3	No	2	Yes
Ntoroko	Ntoroko	Transport boat	10	Yes	12	Yes
Ntoroko	Ntoroko	Transport boat	12	Yes	11	Yes
Ntoroko	Ntoroko	Fishing boat	4	No	2	Yes
Ntoroko	Ntoroko	Fishing boat	3	Yes	3	Yes
Ntoroko	Ntoroko	Fishing boat	4	No	2	Yes
Ntoroko	Ntoroko	Fishing boat	3	No	2	Yes
Ntoroko	Ntoroko	Fishing boat	3	No	2	Yes
Ntoroko	Ntoroko	Fishing boat	4	No	2	Yes
Ntoroko	Ntoroko	Fishing boat	3	No	0	Yes
Ntoroko	Ntoroko	Fishing boat	4	No	3	Yes
Ntoroko	Ntoroko	Fishing boat	4	No	1	Yes
Ntoroko	Ntoroko	Fishing boat	4	No	3	Yes
Ntoroko	Ntoroko	Fishing boat	4	No	3	Yes
Ntoroko	Ntoroko	Fishing boat	3	No	2	Yes
Ntoroko	Ntoroko	Fishing boat	3	No	2	Yes
Ntoroko	Ntoroko	Transport boat	12	Yes	11	Yes
Ntoroko	Ntoroko	Fishing boat	3	No	3	Yes
Ntoroko	Ntoroko	Fishing boat	4	No	2	Yes
Ntoroko	Ntoroko	Fishing boat	3	No	3	Yes
Ntoroko	Ntoroko	Fishing boat	3	No	2	Yes
Ntoroko	Ntoroko	Fishing boat	4	No	0	Yes
Ntoroko	Ntoroko	Fishing boat	4	No	0	Yes
Ntoroko	Ntoroko	Fishing boat	3	No	1	Yes
Ntoroko	Ntoroko	Fishing boat	4	No	0	Yes
Ntoroko	Ntoroko	Fishing boat	4	No	0	Yes
Ntoroko	Ntoroko	Fishing boat	4	Yes	3	Yes
Ntoroko	Ntoroko	Fishing boat	3	No	2	Yes
Ntoroko	Ntoroko	Fishing boat	2	No	0	Yes
Ntoroko	Ntoroko	Fishing boat	3	No	0	Yes
Ntoroko	Ntoroko	Fishing boat	4	No	0	Yes
Ntoroko	Ntoroko	Fishing boat	5	No	0	Yes
Ntoroko	Ntoroko	Fishing boat	4	No	0	Yes
Ntoroko	Ntoroko	Fishing boat	4	No	1	Yes
Ntoroko	Ntoroko	Fishing boat	3	No	1	Yes
Ntoroko	Ntoroko	Fishing boat	4	No	0	Yes
Ntoroko	Ntoroko	Fishing boat	4	No	0	Yes
Ntoroko	Ntoroko	Fishing boat	3	No	1	No
Ntoroko	Ntoroko	Fishing boat	2	No	0	No
Buliisa	Walukoba	Fishing boat	3	Yes	3	Yes
Buliisa	Walukoba	Fishing boat	4	Yes	2	Yes
Buliisa	Walukoba	Fishing boat	4	No	0	Yes
Buliisa	Walukoba	Fishing boat	4	No	2	Yes
Buliisa	Walukoba	Fishing boat	4	No	2	Yes
Buliisa	Walukoba	Fishing boat	4	No	2	Yes
Buliisa	Walukoba	Fishing boat	4	Yes	3	Yes
Buliisa	Walukoba	Fishing boat	4	No	4	Yes
Buliisa	Walukoba	Fishing boat	4	Yes	2	Yes
Buliisa	Walukoba	Fishing boat	4	No	3	Yes
Buliisa	Walukoba	Fishing boat	4	No	3	Yes
Buliisa	Walukoba	Fishing boat	3	No	3	Yes
Buliisa	Walukoba	Fishing boat	4	No	2	Yes
Buliisa	Walukoba	Fishing boat	4	No	3	Yes
Buliisa	Walukoba	Fishing boat	4	No	2	Yes
Buliisa	Walukoba	Fishing boat	3	No	2	Yes
Buliisa	Walukoba	Fishing boat	4	No	3	Yes
Buliisa	Walukoba	Fishing boat	4	Yes	4	Yes
Buliisa	Walukoba	Fishing boat	4	Yes	3	Yes
Buliisa	Walukoba	Fishing boat	4	No	2	Yes
Buliisa	Walukoba	Fishing boat	4	No	1	Yes
Buliisa	Walukoba	Fishing boat	4	No	1	Yes
Buliisa	Walukoba	Fishing boat	4	No	0	Yes
Buliisa	Walukoba	Fishing boat	4	No	1	Yes
Buliisa	Walukoba	Fishing boat	4	No	1	Yes
Buliisa	Walukoba	Fishing boat	4	No	1	Yes
Buliisa	Walukoba	Fishing boat	3	No	1	Yes
Buliisa	Walukoba	Fishing boat	3	No	3	Yes
Buliisa	Walukoba	Fishing boat	4	No	2	Yes
Buliisa	Walukoba	Fishing boat	3	Yes	3	Yes
Buliisa	Walukoba	Fishing boat	4	No	3	Yes
Buliisa	Walukoba	Fishing boat	4	Yes	2	Yes
Buliisa	Walukoba	Fishing boat	5	No	3	Yes
Buliisa	Walukoba	Fishing boat	5	No	1	Yes
Buliisa	Walukoba	Fishing boat	3	No	2	Yes
Buliisa	Walukoba	Fishing boat	4	No	0	Yes
Buliisa	Walukoba	Fishing boat	4	No	0	Yes
Buliisa	Walukoba	Fishing boat	4	No	1	Yes
Buliisa	Walukoba	Fishing boat	4	No	1	Yes
Buliisa	Walukoba	Fishing boat	4	No	1	Yes
Buliisa	Walukoba	Fishing boat	5	No	2	Yes
Buliisa	Walukoba	Fishing boat	4	Yes	4	No
Buliisa	Walukoba	Fishing boat	4	No	1	Yes
Buliisa	Walukoba	Fishing boat	3	No	2	Yes
Buliisa	Walukoba	Fishing boat	3	No	1	Yes
Buliisa	Walukoba	Fishing boat	4	No	1	Yes
Buliisa	Walukoba	Fishing boat	4	No	1	Yes
Buliisa	Walukoba	Fishing boat	4	No	1	Yes
Buliisa	Walukoba	Fishing boat	4	No	3	Yes
Buliisa	Walukoba	Fishing boat	5	No	2	Yes
Buliisa	Walukoba	Fishing boat	4	No	1	Yes
Buliisa	Walukoba	Fishing boat	4	No	1	Yes
Buliisa	Walukoba	Fishing boat	5	No	1	Yes
Buliisa	Walukoba	Fishing boat	5	No	2	Yes
Buliisa	Walukoba	Fishing boat	4	No	1	Yes
Buliisa	Walukoba	Fishing boat	4	No	2	Yes
Buliisa	Walukoba	Fishing boat	4	No	1	Yes
Buliisa	Walukoba	Fishing boat	4	No	2	Yes
Buliisa	Walukoba	Fishing boat	4	No	3	Yes
Buliisa	Walukoba	Fishing boat	4	No	2	Yes
Buliisa	Walukoba	Fishing boat	4	No	2	Yes
Buliisa	Wanseko	Fishing boat	4	Yes	3	Yes
Buliisa	Wanseko	Fishing boat	5	No	2	Yes
Buliisa	Wanseko	Fishing boat	4	No	1	Yes
Buliisa	Wanseko	Fishing boat	4	Yes	3	Yes
Buliisa	Wanseko	Fishing boat	4	Yes	3	Yes
Buliisa	Wanseko	Transport boat	13	Yes	11	Yes
Buliisa	Wanseko	Fishing boat	4	No	1	Yes
Buliisa	Wanseko	Fishing boat	4	No	2	Yes
Buliisa	Wanseko	Fishing boat	4	No	2	Yes
Buliisa	Wanseko	Fishing boat	3	No	1	Yes
Buliisa	Wanseko	Fishing boat	4	No	2	Yes
Buliisa	Wanseko	Fishing boat	4	No	2	Yes
Buliisa	Wanseko	Fishing boat	3	No	1	Yes
Buliisa	Wanseko	Fishing boat	5	Yes	3	Yes
Buliisa	Wanseko	Fishing boat	4	No	3	Yes
Buliisa	Wanseko	Fishing boat	5	No	2	Yes
Buliisa	Wanseko	Fishing boat	5	No	1	Yes
Buliisa	Wanseko	Transport boat	15	Yes	8	Yes
Buliisa	Wanseko	Fishing boat	4	No	2	Yes
Buliisa	Wanseko	Fishing boat	4	No	0	Yes
Buliisa	Wanseko	Fishing boat	4	No	1	Yes
Buliisa	Wanseko	Fishing boat	3	No	0	Yes
Buliisa	Wanseko	Fishing boat	4	No	1	Yes
Buliisa	Wanseko	Fishing boat	4	No	3	Yes
Buliisa	Wanseko	Fishing boat	5	No	3	Yes
Buliisa	Wanseko	Fishing boat	3	No	0	Yes
Buliisa	Wanseko	Fishing boat	4	No	2	Yes
Buliisa	Wanseko	Fishing boat	4	No	1	Yes
Buliisa	Wanseko	Fishing boat	4	No	3	Yes
Buliisa	Wanseko	Fishing boat	4	No	1	Yes
Buliisa	Wanseko	Fishing boat	3	No	1	Yes
Buliisa	Wanseko	Fishing boat	3	No	1	Yes
Buliisa	Wanseko	Fishing boat	3	No	2	Yes
Buliisa	Wanseko	Fishing boat	3	No	2	Yes
Buliisa	Wanseko	Fishing boat	3	Yes	3	Yes
Buliisa	Wanseko	Fishing boat	2	No	0	Yes
Hoima	Runga	Fishing boat	4	No	0	Yes
Hoima	Runga	Fishing boat	4	No	1	Yes
Hoima	Runga	Fishing boat	3	No	1	Yes
Hoima	Runga	Fishing boat	2	No	0	Yes
Hoima	Runga	Fishing boat	3	No	0	Yes
Hoima	Runga	Fishing boat	3	No	0	Yes
Hoima	Runga	Fishing boat	4	No	0	Yes
Hoima	Runga	Fishing boat	3	No	1	Yes
Hoima	Runga	Fishing boat	3	No	0	Yes
Hoima	Runga	Fishing boat	4	No	0	Yes
Hoima	Runga	Fishing boat	3	No	0	Yes
Hoima	Runga	Fishing boat	4	No	1	Yes
Hoima	Runga	Fishing boat	4	No	0	Yes
Hoima	Runga	Fishing boat	3	No	0	Yes
Hoima	Runga	Fishing boat	3	No	0	Yes
Hoima	Runga	Fishing boat	4	No	1	Yes
Hoima	Runga	Fishing boat	4	No	1	Yes
Hoima	Runga	Fishing boat	3	No	0	Yes
Hoima	Runga	Fishing boat	4	No	1	Yes
Hoima	Runga	Fishing boat	3	No	3	Yes
Hoima	Runga	Fishing boat	4	No	3	Yes
Hoima	Runga	Fishing boat	4	No	1	Yes
Hoima	Runga	Fishing boat	3	No	1	Yes
Hoima	Runga	Fishing boat	3	No	0	Yes
Hoima	Runga	Fishing boat	4	No	0	Yes
Hoima	Runga	Fishing boat	3	No	0	Yes
Hoima	Runga	Fishing boat	3	No	0	Yes
Hoima	Runga	Fishing boat	4	No	1	Yes
Hoima	Runga	Fishing boat	3	No	0	Yes
Hoima	Runga	Fishing boat	3	No	1	Yes
Hoima	Runga	Fishing boat	4	No	0	Yes
Hoima	Runga	Fishing boat	4	No	0	Yes
Hoima	Runga	Fishing boat	4	No	1	Yes
Hoima	Runga	Fishing boat	4	No	1	Yes
Hoima	Runga	Fishing boat	4	No	1	Yes
Hoima	Runga	Fishing boat	4	No	0	Yes
Hoima	Runga	Fishing boat	3	No	0	Yes
Hoima	Runga	Fishing boat	4	No	0	Yes
Hoima	Runga	Fishing boat	4	No	0	Yes
Hoima	Runga	Fishing boat	4	No	1	Yes
Hoima	Runga	Fishing boat	4	No	2	Yes
Hoima	Runga	Fishing boat	4	No	1	Yes
Hoima	Runga	Fishing boat	4	No	0	Yes
Hoima	Runga	Fishing boat	4	No	1	Yes
Hoima	Runga	Fishing boat	4	No	1	Yes
Hoima	Runga	Fishing boat	3	No	1	Yes
Hoima	Runga	Fishing boat	3	No	2	Yes
Hoima	Runga	Fishing boat	3	No	1	Yes
Hoima	Runga	Fishing boat	3	No	3	Yes
Hoima	Runga	Fishing boat	3	No	1	Yes
Hoima	Runga	Fishing boat	3	No	0	Yes
Hoima	Runga	Fishing boat	3	No	0	Yes
Hoima	Runga	Fishing boat	3	No	0	Yes
Hoima	Runga	Fishing boat	3	No	1	Yes
Hoima	Runga	Fishing boat	2	No	1	Yes
Hoima	Runga	Fishing boat	3	No	1	Yes
Hoima	Runga	Fishing boat	3	No	1	Yes
Hoima	Runga	Fishing boat	3	No	1	Yes
Hoima	Runga	Fishing boat	3	No	0	Yes
Hoima	Runga	Fishing boat	3	No	1	Yes
Hoima	Runga	Fishing boat	3	No	1	Yes
Hoima	Runga	Fishing boat	4	No	1	Yes
Hoima	Runga	Fishing boat	3	No	0	Yes
Hoima	Runga	Fishing boat	3	No	1	Yes
Hoima	Runga	Fishing boat	3	No	1	Yes
Hoima	Runga	Fishing boat	3	No	1	Yes
Hoima	Runga	Fishing boat	3	No	0	Yes
Hoima	Runga	Fishing boat	3	No	0	Yes
Hoima	Runga	Fishing boat	3	No	1	Yes
Hoima	Runga	Fishing boat	3	No	0	Yes
Hoima	Runga	Fishing boat	3	No	0	Yes
Hoima	Runga	Fishing boat	3	No	0	Yes
Hoima	Runga	Fishing boat	3	No	1	Yes
Hoima	Runga	Fishing boat	3	No	0	Yes
Hoima	Runga	Fishing boat	3	No	0	Yes
Hoima	Runga	Fishing boat	3	No	0	Yes
Hoima	Runga	Fishing boat	4	No	1	Yes
Hoima	Runga	Fishing boat	3	No	1	Yes
Hoima	Runga	Fishing boat	3	No	1	Yes
Hoima	Runga	Fishing boat	3	No	0	Yes
Hoima	Runga	Fishing boat	4	No	1	Yes
Hoima	Runga	Fishing boat	3	Yes	2	Yes
Hoima	Runga	Fishing boat	3	No	1	Yes
Hoima	Runga	Fishing boat	3	No	1	Yes
Hoima	Runga	Fishing boat	3	No	0	Yes
Hoima	Runga	Fishing boat	4	No	1	Yes
Buliisa	Butyaba	Fishing boat	3	No	0	Yes
Buliisa	Butyaba	Fishing boat	3	No	0	Yes
Buliisa	Butyaba	Fishing boat	4	Yes	3	Yes
Buliisa	Butyaba	Fishing boat	3	No	1	Yes
Buliisa	Butyaba	Fishing boat	4	Yes	3	Yes
Buliisa	Butyaba	Fishing boat	4	Yes	4	Yes
Buliisa	Butyaba	Fishing boat	4	Yes	2	Yes
Buliisa	Butyaba	Fishing boat	3	No	1	Yes
Buliisa	Butyaba	Fishing boat	3	Yes	2	Yes
Buliisa	Butyaba	Fishing boat	3	No	1	Yes
Buliisa	Butyaba	Fishing boat	3	Yes	3	Yes
Buliisa	Butyaba	Fishing boat	4	Yes	3	Yes
Buliisa	Butyaba	Fishing boat	4	Yes	3	Yes
Buliisa	Butyaba	Fishing boat	3	No	1	Yes
Buliisa	Butyaba	Fishing boat	3	No	1	Yes
Buliisa	Butyaba	Fishing boat	4	No	1	Yes
Buliisa	Butyaba	Fishing boat	4	No	1	Yes
Buliisa	Butyaba	Fishing boat	3	No	1	Yes
Buliisa	Butyaba	Fishing boat	3	No	1	Yes
Buliisa	Butyaba	Fishing boat	3	No	1	Yes
Buliisa	Butyaba	Fishing boat	4	No	1	Yes
Buliisa	Butyaba	Fishing boat	3	No	1	Yes
Buliisa	Butyaba	Fishing boat	3	No	0	Yes
Buliisa	Butyaba	Fishing boat	3	No	0	Yes
Buliisa	Butyaba	Fishing boat	4	No	0	Yes
Buliisa	Butyaba	Fishing boat	3	No	0	Yes
Buliisa	Butyaba	Fishing boat	4	No	1	Yes
Buliisa	Butyaba	Fishing boat	4	No	1	Yes
Buliisa	Butyaba	Fishing boat	3	No	1	Yes
Buliisa	Butyaba	Fishing boat	3	No	0	Yes
Buliisa	Butyaba	Fishing boat	3	Yes	2	Yes
Buliisa	Butyaba	Fishing boat	4	Yes	1	Yes
Buliisa	Butyaba	Fishing boat	2	No	0	Yes
Buliisa	Butyaba	Fishing boat	3	No	0	Yes
Buliisa	Butyaba	Fishing boat	4	No	0	Yes
Buliisa	Butyaba	Fishing boat	4	No	1	Yes
Buliisa	Butyaba	Fishing boat	3	No	1	Yes
Buliisa	Butyaba	Fishing boat	3	No	0	Yes
Buliisa	Butyaba	Fishing boat	4	No	1	Yes
Buliisa	Butyaba	Fishing boat	7	No	1	Yes
Buliisa	Butyaba	Fishing boat	4	No	1	Yes
Buliisa	Butyaba	Fishing boat	4	No	0	Yes
Buliisa	Butyaba	Fishing boat	4	No	0	Yes
Buliisa	Butyaba	Fishing boat	3	No	0	Yes
Buliisa	Butyaba	Fishing boat	4	No	1	Yes
Buliisa	Butyaba	Fishing boat	3	No	0	Yes
Buliisa	Butyaba	Fishing boat	3	No	0	Yes
Buliisa	Butyaba	Fishing boat	3	No	1	Yes
Buliisa	Butyaba	Fishing boat	2	No	0	No
Buliisa	Butyaba	Fishing boat	2	No	0	No
Buliisa	Butyaba	Fishing boat	2	No	0	No
Buliisa	Butyaba	Fishing boat	2	No	0	No
Hoima	Runga	Fishing boat	4	Yes	2	Yes
Hoima	Runga	Fishing boat	4	Yes	2	Yes
Kikuube	Nsonga	Fishing boat	2	No	1	Yes
Kikuube	Nsonga	Fishing boat	3	No	2	Yes
Kikuube	Nsonga	Fishing boat	2	No	2	Yes
Kikuube	Nsonga	Fishing boat	2	No	1	Yes
Kikuube	Nsonga	Fishing boat	3	No	1	Yes
Kikuube	Nsonga	Fishing boat	2	No	1	Yes
Kikuube	Nsonga	Fishing boat	2	No	1	Yes
Kikuube	Nsonga	Fishing boat	3	No	1	Yes
Kikuube	Nsonga	Fishing boat	3	No	1	Yes
Kikuube	Nsonga	Fishing boat	3	No	1	Yes
Kikuube	Nsonga	Fishing boat	3	No	1	Yes
Kikuube	Nsonga	Fishing boat	2	No	0	Yes
Kikuube	Nsonga	Fishing boat	3	No	1	Yes
Kikuube	Nsonga	Fishing boat	3	No	2	Yes
Kikuube	Nsonga	Fishing boat	3	No	1	Yes
Kikuube	Nsonga	Fishing boat	3	No	1	Yes
Kikuube	Nsonga	Fishing boat	3	No	1	Yes
Kikuube	Nsonga	Fishing boat	3	No	1	Yes
Kikuube	Nsonga	Fishing boat	3	No	1	Yes
Kikuube	Nsonga	Fishing boat	3	No	1	Yes
Kikuube	Nsonga	Fishing boat	3	No	2	Yes
Kikuube	Nsonga	Fishing boat	3	No	1	Yes
Kikuube	Nsonga	Fishing boat	4	No	1	Yes
Kikuube	Nsonga	Fishing boat	4	No	2	Yes
Kikuube	Nsonga	Fishing boat	3	No	1	Yes
Kikuube	Nsonga	Fishing boat	4	No	1	Yes
Kikuube	Nsonga	Fishing boat	4	No	1	Yes
Kikuube	Nsonga	Fishing boat	4	No	2	Yes
Kikuube	Nsonga	Fishing boat	4	No	1	Yes
Kikuube	Nsonga	Fishing boat	4	No	1	Yes
Kikuube	Nsonga	Fishing boat	4	No	1	Yes
Kikuube	Nsonga	Fishing boat	4	No	2	Yes
Kikuube	Nsonga	Fishing boat	3	No	0	Yes
Kikuube	Nsonga	Fishing boat	3	No	0	Yes
Kikuube	Nsonga	Fishing boat	3	No	0	Yes
Kikuube	Nsonga	Fishing boat	4	No	1	Yes
Kikuube	Nsonga	Fishing boat	4	No	1	Yes
Kikuube	Nsonga	Fishing boat	4	No	1	Yes
Kikuube	Nsonga	Fishing boat	4	No	1	No
Kikuube	Nsonga	Fishing boat	3	No	0	Yes
Kikuube	Nsonga	Fishing boat	4	No	1	No
Kikuube	Nsonga	Fishing boat	4	No	1	No
Kikuube	Nsonga	Fishing boat	4	No	1	No
Kikuube	Nsonga	Fishing boat	4	No	1	Yes
Kikuube	Nsonga	Fishing boat	4	No	1	Yes
Kikuube	Nsonga	Fishing boat	4	No	3	Yes
Kikuube	Nsonga	Fishing boat	3	No	1	Yes
Kikuube	Nsonga	Fishing boat	3	No	1	Yes
Kikuube	Nsonga	Fishing boat	4	No	1	Yes
Kikuube	Nsonga	Fishing boat	4	No	1	Yes
Kikuube	Nsonga	Fishing boat	4	No	1	Yes
Kikuube	Nsonga	Fishing boat	4	No	2	Yes
Kikuube	Nsonga	Fishing boat	3	No	1	Yes
Kikuube	Nsonga	Fishing boat	2	No	0	Yes
Kikuube	Nsonga	Fishing boat	2	No	1	Yes
Kikuube	Nsonga	Fishing boat	2	No	1	Yes
Kikuube	Nsonga	Fishing boat	2	No	0	Yes
Kikuube	Nsonga	Fishing boat	2	No	1	Yes
Kikuube	Nsonga	Fishing boat	2	No	0	Yes
Kikuube	Nsonga	Fishing boat	2	No	0	Yes
Kikuube	Nsonga	Fishing boat	3	No	1	Yes
Kikuube	Nsonga	Fishing boat	2	No	2	Yes
Kikuube	Nsonga	Fishing boat	2	No	2	Yes
Kikuube	Nsonga	Fishing boat	3	No	2	Yes
Kikuube	Nsonga	Fishing boat	2	Yes	2	Yes
Kikuube	Nsonga	Fishing boat	2	Yes	2	Yes
Kikuube	Nsonga	Fishing boat	2	Yes	2	Yes
Kikuube	Nsonga	Fishing boat	3	No	1	Yes
Kikuube	Nsonga	Fishing boat	3	No	2	Yes
Kikuube	Nsonga	Fishing boat	3	No	1	Yes
Kikuube	Nsonga	Fishing boat	3	No	2	Yes
Kikuube	Nsonga	Fishing boat	3	No	2	Yes
Kikuube	Nsonga	Fishing boat	3	No	2	Yes
Kikuube	Nsonga	Fishing boat	3	No	1	Yes
Kikuube	Nsonga	Fishing boat	2	No	1	Yes
Kikuube	Nsonga	Fishing boat	2	No	1	Yes
Kikuube	Nsonga	Fishing boat	3	No	2	Yes
Kikuube	Nsonga	Transport boat	6	No	4	Yes
Kikuube	Nsonga	Fishing boat	3	No	1	Yes
Kikuube	Nsonga	Fishing boat	2	No	1	Yes
Kikuube	Nsonga	Fishing boat	2	No	0	Yes
Kikuube	Nsonga	Fishing boat	2	No	1	Yes
Kikuube	Nsonga	Fishing boat	2	No	0	Yes
Kikuube	Nsonga	Fishing boat	2	No	1	Yes
Kikuube	Nyawaiga	Fishing boat	4	Yes	4	Yes
Kikuube	Nyawaiga	Fishing boat	3	No	2	Yes
Kikuube	Nyawaiga	Fishing boat	4	Yes	3	Yes
Kikuube	Nyawaiga	Fishing boat	3	No	2	Yes
Kikuube	Nyawaiga	Fishing boat	3	No	2	Yes
Kikuube	Nyawaiga	Fishing boat	3	Yes	3	Yes
Kikuube	Nyawaiga	Fishing boat	3	No	2	Yes
Kikuube	Nyawaiga	Fishing boat	3	No	2	Yes
Kikuube	Nyawaiga	Fishing boat	3	No	1	Yes
Kikuube	Nyawaiga	Fishing boat	4	No	1	Yes
Kikuube	Nyawaiga	Fishing boat	4	No	2	Yes
Kikuube	Nyawaiga	Fishing boat	4	No	2	Yes
Kikuube	Nyawaiga	Fishing boat	3	No	1	Yes
Kikuube	Nyawaiga	Fishing boat	4	No	2	Yes
Kikuube	Nyawaiga	Fishing boat	4	No	2	Yes
Kikuube	Nyawaiga	Fishing boat	4	No	1	Yes
Kikuube	Nyawaiga	Fishing boat	4	No	2	Yes
Kikuube	Nyawaiga	Fishing boat	4	No	2	Yes
Kikuube	Nyawaiga	Fishing boat	4	No	2	Yes
Kikuube	Nyawaiga	Fishing boat	4	No	2	Yes
Kikuube	Nyawaiga	Fishing boat	3	No	1	Yes
Kikuube	Nyawaiga	Fishing boat	3	No	1	Yes
Kikuube	Nyawaiga	Fishing boat	3	No	1	Yes
Kikuube	Nyawaiga	Fishing boat	4	No	1	Yes
Kikuube	Nyawaiga	Fishing boat	3	No	1	Yes
Kikuube	Nyawaiga	Fishing boat	3	No	1	Yes
Kikuube	Nyawaiga	Fishing boat	4	No	1	Yes
Kikuube	Nyawaiga	Fishing boat	4	No	2	Yes
Kikuube	Nyawaiga	Fishing boat	3	No	2	Yes
Kikuube	Nyawaiga	Fishing boat	4	Yes	3	Yes
Kikuube	Nyawaiga	Fishing boat	4	No	2	Yes
Kikuube	Nyawaiga	Fishing boat	4	No	1	Yes
Kikuube	Nyawaiga	Fishing boat	4	No	2	Yes
Kikuube	Nyawaiga	Fishing boat	4	No	2	Yes
Kikuube	Nyawaiga	Fishing boat	4	No	1	Yes
Kikuube	Nyawaiga	Fishing boat	4	No	2	Yes
Kikuube	Nyawaiga	Fishing boat	4	No	2	Yes
Kikuube	Nyawaiga	Fishing boat	3	No	1	Yes
Kikuube	Nyawaiga	Fishing boat	4	No	3	Yes
Kikuube	Nyawaiga	Fishing boat	4	No	2	Yes
Kikuube	Nyawaiga	Fishing boat	4	No	3	Yes
Kikuube	Nyawaiga	Fishing boat	4	No	4	Yes
Kikuube	Nyawaiga	Fishing boat	4	No	2	Yes
Kikuube	Nyawaiga	Fishing boat	4	No	1	Yes
Kikuube	Nyawaiga	Fishing boat	4	No	3	Yes
Kikuube	Nyawaiga	Fishing boat	4	No	3	Yes
Kikuube	Nyawaiga	Fishing boat	4	No	3	Yes
Kikuube	Nyawaiga	Fishing boat	4	No	3	Yes
Kikuube	Nyawaiga	Fishing boat	4	No	2	Yes
Hoima	Kaiso	Fishing boat	4	Yes	2	Yes
Hoima	Kaiso	Fishing boat	3	Yes	3	Yes
Hoima	Kaiso	Fishing boat	3	No	2	Yes
Hoima	Kaiso	Fishing boat	3	No	1	Yes
Hoima	Kaiso	Fishing boat	4	Yes	4	Yes
Hoima	Kaiso	Fishing boat	4	Yes	3	Yes
Hoima	Kaiso	Fishing boat	3	Yes	3	Yes
Hoima	Kaiso	Fishing boat	3	No	2	Yes
Hoima	Kaiso	Fishing boat	2	Yes	2	Yes
Hoima	Kaiso	Fishing boat	3	Yes	3	Yes
Hoima	Kaiso	Fishing boat	4	Yes	2	Yes
Hoima	Kaiso	Fishing boat	4	Yes	3	Yes
Hoima	Kaiso	Fishing boat	3	No	2	Yes
Hoima	Kaiso	Fishing boat	4	Yes	4	Yes
Hoima	Kaiso	Fishing boat	4	Yes	3	Yes
Hoima	Kaiso	Fishing boat	4	No	2	Yes
Hoima	Kaiso	Fishing boat	3	No	2	Yes
Hoima	Kaiso	Fishing boat	4	Yes	3	Yes
Hoima	Kaiso	Fishing boat	4	No	3	Yes
Hoima	Kaiso	Fishing boat	4	No	2	Yes
Hoima	Kaiso	Fishing boat	4	Yes	3	Yes
Hoima	Kaiso	Fishing boat	4	Yes	3	Yes
Hoima	Kaiso	Fishing boat	4	Yes	3	Yes
Hoima	Kaiso	Fishing boat	3	No	0	Yes
Hoima	Kaiso	Fishing boat	4	No	1	Yes
Hoima	Kaiso	Fishing boat	4	Yes	4	Yes
Hoima	Kaiso	Fishing boat	4	Yes	1	Yes
Hoima	Kaiso	Fishing boat	4	No	2	Yes
Hoima	Kaiso	Fishing boat	4	No	2	Yes
Hoima	Kaiso	Fishing boat	4	No	2	Yes
Hoima	Kaiso	Fishing boat	3	No	2	Yes
Hoima	Kaiso	Fishing boat	4	No	2	Yes
Hoima	Kaiso	Fishing boat	3	No	2	Yes
Hoima	Kaiso	Fishing boat	2	No	0	Yes
Hoima	Kaiso	Fishing boat	5	No	2	Yes
Hoima	Kaiso	Fishing boat	3	No	2	Yes
Hoima	Kaiso	Fishing boat	3	No	1	Yes
Hoima	Kaiso	Fishing boat	3	No	2	Yes
Hoima	Kaiso	Fishing boat	4	Yes	2	Yes
Hoima	Kaiso	Fishing boat	3	No	1	Yes
Hoima	Kaiso	Fishing boat	2	No	1	Yes
Hoima	Kaiso	Fishing boat	3	No	1	Yes
Hoima	Kaiso	Fishing boat	3	No	2	Yes
Hoima	Kaiso	Fishing boat	3	No	2	Yes
Hoima	Kaiso	Fishing boat	3	No	1	Yes
Hoima	Kaiso	Fishing boat	4	Yes	2	Yes
Hoima	Kaiso	Fishing boat	3	No	2	Yes
Hoima	Kaiso	Fishing boat	5	No	2	Yes
Hoima	Kaiso	Fishing boat	4	No	2	Yes
Hoima	Kaiso	Fishing boat	4	No	2	Yes
Hoima	Kaiso	Fishing boat	3	No	2	Yes
Hoima	Kaiso	Fishing boat	4	No	1	Yes
Hoima	Kaiso	Fishing boat	4	No	1	Yes
Hoima	Kaiso	Fishing boat	4	No	2	Yes
Hoima	Kaiso	Fishing boat	4	No	2	Yes
Hoima	Kaiso	Fishing boat	4	No	2	Yes
Hoima	Kaiso	Fishing boat	4	No	3	Yes
Hoima	Kaiso	Fishing boat	3	No	1	Yes
Hoima	Kaiso	Fishing boat	3	No	0	Yes
Hoima	Kaiso	Fishing boat	3	No	0	Yes
Hoima	Kaiso	Fishing boat	4	No	2	Yes
Hoima	Kaiso	Fishing boat	3	No	1	Yes
Hoima	Kaiso	Fishing boat	4	No	2	Yes
Hoima	Kaiso	Fishing boat	2	No	0	Yes
Hoima	Kaiso	Fishing boat	4	No	3	Yes
Hoima	Kaiso	Fishing boat	4	No	2	Yes
Hoima	Kaiso	Fishing boat	4	No	0	Yes
Hoima	Kaiso	Fishing boat	4	No	1	Yes
Hoima	Kaiso	Fishing boat	4	No	2	Yes
Hoima	Kaiso	Fishing boat	4	No	1	Yes
Hoima	Kaiso	Fishing boat	4	Yes	3	Yes
Hoima	Kaiso	Fishing boat	4	Yes	2	Yes
Hoima	Kaiso	Fishing boat	4	No	3	Yes
Hoima	Kaiso	Fishing boat	4	No	2	Yes
Hoima	Kaiso	Fishing boat	4	No	2	Yes
Hoima	Kaiso	Fishing boat	4	No	1	Yes
Hoima	Kaiso	Fishing boat	4	No	2	Yes
Hoima	Kaiso	Fishing boat	4	No	1	Yes
Hoima	Kaiso	Fishing boat	4	No	2	Yes
Hoima	Kaiso	Fishing boat	4	No	2	Yes
Hoima	Kaiso	Fishing boat	4	No	0	Yes
Hoima	Kaiso	Fishing boat	4	No	0	Yes
Hoima	Kaiso	Fishing boat	4	No	1	Yes
Hoima	Kaiso	Fishing boat	4	No	2	Yes
Hoima	Kaiso	Fishing boat	4	No	2	Yes
Hoima	Kaiso	Fishing boat	4	No	2	Yes
Hoima	Kaiso	Fishing boat	4	No	2	Yes
Hoima	Kaiso	Fishing boat	4	Yes	3	Yes
Hoima	Kaiso	Fishing boat	4	No	2	Yes
Hoima	Kaiso	Fishing boat	4	No	1	Yes
Hoima	Kaiso	Fishing boat	4	No	2	Yes
Hoima	Kaiso	Fishing boat	6	No	0	Yes
Hoima	Kaiso	Fishing boat	4	No	2	Yes
Hoima	Kaiso	Fishing boat	4	No	1	Yes
Hoima	Kaiso	Fishing boat	4	No	2	Yes
Kikuube	Kyehoro	Fishing boat	3	No	0	Yes
Kikuube	Kyehoro	Fishing boat	2	Yes	1	Yes
Kikuube	Kyehoro	Fishing boat	2	No	0	Yes
Kikuube	Kyehoro	Fishing boat	3	No	1	Yes
Kikuube	Kyehoro	Fishing boat	2	No	0	Yes
Kikuube	Kyehoro	Fishing boat	2	No	0	Yes
Kikuube	Kyehoro	Fishing boat	3	No	0	Yes
Kikuube	Kyehoro	Fishing boat	2	No	0	Yes
Kikuube	Kyehoro	Fishing boat	2	No	0	Yes
Kikuube	Kyehoro	Fishing boat	6	No	4	Yes
Kikuube	Kyehoro	Fishing boat	2	No	0	Yes
Kikuube	Kyehoro	Fishing boat	2	No	0	Yes
Kikuube	Kyehoro	Fishing boat	2	No	0	Yes
Kikuube	Kyehoro	Fishing boat	3	No	0	Yes
Kikuube	Kyehoro	Fishing boat	2	No	0	Yes
Kikuube	Kyehoro	Fishing boat	3	No	0	Yes
Kikuube	Kyehoro	Fishing boat	2	No	0	Yes
Kikuube	Kyehoro	Fishing boat	3	No	0	Yes
Kikuube	Kyehoro	Fishing boat	2	No	0	Yes
Kikuube	Kyehoro	Fishing boat	2	No	0	Yes
Kikuube	Kyehoro	Fishing boat	2	No	0	Yes
Kikuube	Kyehoro	Fishing boat	3	No	1	Yes
Kikuube	Kyehoro	Fishing boat	3	No	1	Yes
Kikuube	Kyehoro	Fishing boat	3	No	1	Yes
Kikuube	Kyehoro	Fishing boat	3	No	0	Yes
Kikuube	Kyehoro	Fishing boat	3	No	1	Yes
Kikuube	Kyehoro	Fishing boat	3	No	1	Yes
Kikuube	Kyehoro	Fishing boat	3	No	1	Yes
Kikuube	Kyehoro	Fishing boat	3	No	2	Yes
Kikuube	Kyehoro	Fishing boat	3	No	2	Yes
Kikuube	Kyehoro	Fishing boat	3	No	0	Yes
Kikuube	Kyehoro	Fishing boat	2	No	1	Yes
Kikuube	Kyehoro	Fishing boat	3	No	1	Yes
Kikuube	Kyehoro	Fishing boat	2	No	0	No
Kikuube	Kyehoro	Fishing boat	2	No	0	No
Kikuube	Kyehoro	Fishing boat	3	Yes	2	Yes
Kikuube	Kyehoro	Fishing boat	2	No	0	Yes
Kikuube	Kyehoro	Fishing boat	2	No	0	No
Kikuube	Kyehoro	Fishing boat	3	Yes	3	Yes
Kikuube	Kyehoro	Fishing boat	2	No	0	Yes
Kikuube	Kyehoro	Fishing boat	2	No	0	Yes
Kikuube	Kyehoro	Fishing boat	3	No	1	Yes
Kikuube	Kyehoro	Fishing boat	3	No	1	Yes
Kikuube	Kyehoro	Fishing boat	3	No	0	Yes
Kikuube	Kyehoro	Fishing boat	3	No	0	Yes
Kikuube	Kyehoro	Fishing boat	3	No	1	Yes
Kikuube	Kyehoro	Fishing boat	3	No	1	Yes
Kikuube	Kyehoro	Fishing boat	3	Yes	3	Yes
Kikuube	Kyehoro	Fishing boat	3	No	1	Yes
Kikuube	Kyehoro	Fishing boat	3	No	1	Yes
Kikuube	Kyehoro	Fishing boat	2	No	0	Yes
Kikuube	Kyehoro	Fishing boat	2	No	1	Yes
Kikuube	Kyehoro	Fishing boat	2	No	0	Yes
Kikuube	Kyehoro	Fishing boat	3	No	1	Yes
Kikuube	Kyehoro	Fishing boat	3	No	1	Yes
Kikuube	Kyehoro	Fishing boat	2	No	0	Yes
Kikuube	Kyehoro	Fishing boat	3	No	1	Yes
Kikuube	Kyehoro	Fishing boat	3	Yes	2	Yes
Kikuube	Kyehoro	Fishing boat	3	No	2	Yes
Kikuube	Kyehoro	Fishing boat	2	No	1	Yes
Kikuube	Kyehoro	Fishing boat	2	No	0	Yes
Kikuube	Kyehoro	Fishing boat	2	No	2	Yes
Kikuube	Kyehoro	Fishing boat	2	Yes	2	Yes
Kikuube	Kyehoro	Fishing boat	2	Yes	2	Yes
Kikuube	Kyehoro	Fishing boat	3	Yes	3	Yes
Kikuube	Kyehoro	Fishing boat	3	Yes	3	Yes
Kikuube	Kyehoro	Fishing boat	2	Yes	2	Yes
Kikuube	Kyehoro	Fishing boat	2	No	1	Yes
Kikuube	Kyehoro	Fishing boat	2	Yes	2	Yes
Kikuube	Kyehoro	Fishing boat	2	No	0	No
Kikuube	Kyehoro	Fishing boat	1	No	0	No
Kikuube	Kyehoro	Fishing boat	3	No	0	Yes
Kikuube	Kyehoro	Fishing boat	3	No	0	Yes
Kikuube	Kyehoro	Fishing boat	3	No	0	Yes
Kikuube	Kyehoro	Fishing boat	2	No	0	No
Kikuube	Kyehoro	Fishing boat	2	No	0	No
Kikuube	Kyehoro	Fishing boat	2	Yes	1	Yes
Kikuube	Kyehoro	Fishing boat	5	No	1	Yes
Hoima	Mbegu	Fishing boat	2	No	0	Yes
Hoima	Mbegu	Fishing boat	3	No	0	Yes
Hoima	Mbegu	Fishing boat	3	No	1	Yes
Hoima	Mbegu	Fishing boat	3	Yes	2	Yes
Hoima	Mbegu	Fishing boat	2	No	0	Yes
Hoima	Mbegu	Fishing boat	3	Yes	3	Yes
Hoima	Mbegu	Fishing boat	3	No	2	Yes
Hoima	Mbegu	Fishing boat	2	Yes	2	Yes
Hoima	Mbegu	Fishing boat	3	No	0	Yes
Hoima	Mbegu	Fishing boat	2	No	1	Yes
Hoima	Mbegu	Fishing boat	3	No	1	Yes
Hoima	Mbegu	Fishing boat	3	No	1	Yes
Hoima	Mbegu	Fishing boat	2	No	0	Yes
Hoima	Mbegu	Fishing boat	3	No	1	Yes
Hoima	Mbegu	Fishing boat	3	No	1	Yes
Hoima	Mbegu	Fishing boat	2	No	0	Yes
Hoima	Mbegu	Fishing boat	3	No	1	Yes
Hoima	Mbegu	Fishing boat	3	No	2	Yes
Hoima	Mbegu	Fishing boat	3	No	1	Yes
Hoima	Mbegu	Fishing boat	2	No	2	Yes
Hoima	Mbegu	Fishing boat	2	No	1	Yes
Hoima	Mbegu	Fishing boat	3	No	1	Yes
Hoima	Mbegu	Fishing boat	2	No	0	Yes
Hoima	Mbegu	Fishing boat	3	No	2	Yes
Hoima	Mbegu	Fishing boat	3	No	2	Yes
Hoima	Mbegu	Fishing boat	2	No	2	Yes
Hoima	Mbegu	Fishing boat	5	No	2	Yes
Hoima	Mbegu	Fishing boat	4	No	2	Yes
Hoima	Mbegu	Fishing boat	4	No	1	Yes
Hoima	Mbegu	Fishing boat	4	Yes	3	Yes
Hoima	Mbegu	Fishing boat	4	Yes	3	Yes
Hoima	Mbegu	Fishing boat	3	No	3	Yes
Hoima	Mbegu	Fishing boat	5	No	3	Yes
Hoima	Mbegu	Fishing boat	5	Yes	2	Yes
Hoima	Mbegu	Fishing boat	5	No	2	Yes
Hoima	Mbegu	Fishing boat	5	No	3	Yes
Hoima	Mbegu	Fishing boat	4	No	2	Yes
Hoima	Mbegu	Fishing boat	4	No	2	Yes
Hoima	Mbegu	Fishing boat	4	No	3	Yes
Hoima	Mbegu	Fishing boat	5	No	3	Yes
Hoima	Mbegu	Fishing boat	5	Yes	3	Yes
Hoima	Mbegu	Fishing boat	5	No	2	Yes
Hoima	Mbegu	Fishing boat	4	No	2	Yes
Hoima	Mbegu	Fishing boat	5	No	3	Yes
Hoima	Mbegu	Fishing boat	4	No	3	Yes
Hoima	Mbegu	Fishing boat	4	No	2	Yes
Kikuube	Sebagoro	Fishing boat	3	No	1	Yes
Kikuube	Sebagoro	Fishing boat	4	No	1	Yes
Kikuube	Sebagoro	Fishing boat	4	Yes	3	Yes
Kikuube	Sebagoro	Fishing boat	4	Yes	4	Yes
Kikuube	Sebagoro	Fishing boat	3	Yes	2	Yes
Kikuube	Sebagoro	Fishing boat	3	No	2	Yes
Kikuube	Sebagoro	Fishing boat	3	No	1	Yes
Kikuube	Sebagoro	Fishing boat	4	No	2	Yes
Kikuube	Sebagoro	Fishing boat	3	Yes	1	Yes
Kikuube	Sebagoro	Fishing boat	3	No	2	Yes
Kikuube	Sebagoro	Fishing boat	3	No	1	Yes
Kikuube	Sebagoro	Fishing boat	3	No	1	Yes
Kikuube	Sebagoro	Fishing boat	3	No	1	Yes
Kikuube	Sebagoro	Fishing boat	3	Yes	3	Yes
Kikuube	Sebagoro	Fishing boat	4	Yes	3	Yes
Kikuube	Sebagoro	Fishing boat	4	Yes	3	Yes
Kikuube	Sebagoro	Fishing boat	3	No	2	Yes
Kikuube	Sebagoro	Fishing boat	2	No	0	Yes
Kikuube	Sebagoro	Fishing boat	2	No	1	Yes
Kikuube	Sebagoro	Fishing boat	4	Yes	2	Yes
Kikuube	Sebagoro	Fishing boat	3	No	1	Yes
Kikuube	Sebagoro	Fishing boat	3	No	1	Yes
Kikuube	Sebagoro	Fishing boat	3	No	1	Yes
Kikuube	Sebagoro	Fishing boat	3	No	2	Yes
Kikuube	Sebagoro	Fishing boat	4	Yes	3	Yes
Kikuube	Sebagoro	Fishing boat	4	Yes	3	Yes
Kikuube	Sebagoro	Fishing boat	4	Yes	3	Yes
Kikuube	Sebagoro	Fishing boat	3	No	3	Yes
Kikuube	Sebagoro	Fishing boat	4	Yes	3	Yes
Kikuube	Sebagoro	Fishing boat	4	No	1	Yes
Kikuube	Sebagoro	Fishing boat	4	No	1	Yes
Kikuube	Sebagoro	Fishing boat	4	No	2	Yes
Kikuube	Sebagoro	Fishing boat	4	Yes	3	Yes
Kikuube	Sebagoro	Fishing boat	4	No	2	Yes
Kikuube	Sebagoro	Fishing boat	5	No	2	Yes
Kikuube	Sebagoro	Fishing boat	5	No	2	Yes
Kikuube	Sebagoro	Fishing boat	4	No	2	Yes
Kikuube	Sebagoro	Fishing boat	4	No	2	Yes
Kikuube	Sebagoro	Fishing boat	4	No	3	Yes
Kikuube	Sebagoro	Fishing boat	4	No	2	Yes
Kikuube	Sebagoro	Fishing boat	4	No	2	Yes
Kikuube	Sebagoro	Fishing boat	3	No	1	Yes
Kikuube	Sebagoro	Fishing boat	4	No	2	Yes
Kikuube	Sebagoro	Fishing boat	4	No	2	Yes
Kikuube	Sebagoro	Fishing boat	3	No	2	Yes
Kikuube	Sebagoro	Fishing boat	4	No	2	Yes
Kikuube	Sebagoro	Fishing boat	4	Yes	3	Yes
Kikuube	Sebagoro	Fishing boat	4	No	2	Yes
Kikuube	Sebagoro	Fishing boat	4	No	3	Yes
Kikuube	Sebagoro	Fishing boat	4	No	3	Yes
Kikuube	Sebagoro	Fishing boat	3	No	2	Yes
Kikuube	Sebagoro	Fishing boat	4	Yes	4	Yes
Kikuube	Sebagoro	Fishing boat	4	Yes	4	Yes
Kikuube	Sebagoro	Fishing boat	4	Yes	4	Yes
Kikuube	Sebagoro	Fishing boat	4	No	3	Yes
Kikuube	Sebagoro	Fishing boat	5	Yes	4	Yes
Kikuube	Sebagoro	Fishing boat	4	No	4	Yes
Kikuube	Sebagoro	Fishing boat	4	No	3	Yes
Kikuube	Sebagoro	Fishing boat	4	No	3	Yes
Kikuube	Sebagoro	Fishing boat	4	No	3	Yes
Kikuube	Sebagoro	Fishing boat	4	No	2	Yes
Kikuube	Sebagoro	Fishing boat	3	Yes	3	Yes
Kikuube	Sebagoro	Fishing boat	3	Yes	3	Yes
Kikuube	Sebagoro	Fishing boat	3	Yes	3	Yes
Kikuube	Sebagoro	Fishing boat	3	Yes	3	Yes
Kikuube	Sebagoro	Fishing boat	3	Yes	3	Yes
Kikuube	Sebagoro	Fishing boat	3	Yes	3	Yes
Kikuube	Sebagoro	Fishing boat	3	Yes	3	Yes
Kikuube	Sebagoro	Fishing boat	3	Yes	3	Yes
Kikuube	Sebagoro	Fishing boat	3	No	3	Yes
Kikuube	Sebagoro	Fishing boat	3	Yes	3	Yes
Kikuube	Sebagoro	Fishing boat	3	Yes	3	Yes
Kikuube	Sebagoro	Fishing boat	3	Yes	3	Yes
Kikuube	Sebagoro	Fishing boat	3	Yes	3	Yes
Kikuube	Sebagoro	Fishing boat	3	No	3	Yes
Kikuube	Sebagoro	Fishing boat	3	Yes	3	Yes
Kikuube	Sebagoro	Fishing boat	3	Yes	2	Yes
Kikuube	Sebagoro	Fishing boat	2	No	0	No
Kikuube	Sebagoro	Fishing boat	2	No	0	No
